# Supplementary material for: Transcriptome Changes during Major Developmental Transitions Accompanied with Little Alteration of DNA Methylome in Two Pleurotus Species
Source: Genes (Basel). 2019 Jun 17;10(6):465. doi: 10.3390/genes10060465 (PMC6627472; doi:10.3390/genes10060465)
Supplement: Supplementary file 1 [file genes-10-00465-s001.zip]

Archive with 3 entries (2 files):
- genes-497634-SI/
- genes-497634-SI/Supplementary dataset.xlsx
- genes-497634-SI/Supplementary information.pdf
