# Supplementary material for: Transcriptome Changes during Major Developmental Transitions Accompanied with Little Alteration of DNA Methylome in Two Pleurotus Species
Source: Genes (Basel). 2019 Jun 17;10(6):465. doi: 10.3390/genes10060465 (PMC6627472; doi:10.3390/genes10060465)
Supplement: Supplementary file 1 [file genes-10-00465-s001.zip › genes-497634-SI/Supplementary dataset.xlsx]

## Sheet: TPM of Pt
Pt	M1	M2	M3	P1	P2	P3	F1	F2	F3
Plet_gene_5797	1194.59	1572.11	1136.4	259.336	242.287	242.287	406.866	434	419.489
Plet_gene_3848	0	0	0	0	0	0	0	0	0
Plet_gene_3849	12.0695	10.3381	14.4505	97.5858	89.2818	103.534	29.0752	25.6451	25.8869
Plet_gene_3842	3.83674	5.06343	2.13813	4.17634	2.09185	1.73793	42.0896	38.7746	46.2826
Plet_gene_3843	939.15	966.458	725.662	27.0759	20.5372	21.735	6499.89	6872.09	8825.16
Plet_gene_3840	3.15252	1.88256	2.58358	2.79493	2.4434	1.428	8.7971	7.648	10.9921
Plet_gene_3841	66.474	63.4277	58.8261	39.8935	34.739	37.0892	54.5589	47.7006	55.4798
Plet_gene_3846	9.57728	10.6281	10.6613	21.3453	21.4584	21.8187	11.182	10.3613	9.71544
Plet_gene_3847	0.302352	0.184163	0	0.0506328	0.109898	0	0.836681	0.314547	0.691724
Plet_gene_3844	0.18092	0.0918321	0.252056	0.151487	0.1644	0.163902	11.7116	12.8391	8.27819
Plet_gene_3845	17.3521	23.6664	16.2396	0.44364	0	0.12	958.648	935.182	1280.9
Plet_gene_3518	1.07676	0	0	0	0	0	0	0	0
Plet_gene_2463	391.315	297.699	386.486	180.802	200.498	192.033	333.805	344.598	317.311
Plet_gene_2462	5.43343	5.84032	5.56606	2.74308	4.13863	4.1623	3.55359	3.56256	3.11598
Plet_gene_2461	18.9317	26.4441	24.0289	27.1945	28.8874	28.6925	17.1862	16.7478	17.4177
Plet_gene_2460	574.017	662.745	652.803	179.577	171.426	163.942	242.785	241.679	243.764
Plet_gene_2467	3.09248	3.5925	3.90868	6.19317	8.83592	7.79828	10.7128	10.9926	9.28305
Plet_gene_2466	3.05869	2.59508	2.12039	3.61275	3.14194	2.93163	1.79622	2.11918	1.56734
Plet_gene_2465	48.1884	56.558	44.9989	29.2563	30.0772	30.6751	36.6282	35.3922	33.2136
Plet_gene_2464	11.2011	7.39649	7.23125	5.85712	5.57032	5.60075	10.7089	11.4213	9.80249
Plet_gene_2469	28.0655	45.0128	40.2575	38.5172	31.2372	31.1427	54.8178	53.4342	52.8451
Plet_gene_2468	13.9342	13.0372	11.9883	29.8649	32.009	29.769	24.2023	22.6407	21.5463
Plet_gene_5112	9.49955	8.15183	7.38513	12.9639	12.066	11.6491	5.39445	4.99206	7.14979
Plet_gene_5113	88.0364	99.6104	106.335	85.319	71.7794	80.5811	42.7637	42.646	43.2377
Plet_gene_1165	13.1072	10.1717	10.7942	5.41427	6.08754	4.53864	22.2806	19.8694	20.597
Plet_gene_5111	78.8812	114.614	90.8297	57.9524	62.1495	58.2257	91.3086	92.1643	104.432
Plet_gene_5116	8.71356	4.83114	4.57573	20.0079	22.8098	22.1335	10.2346	8.66657	9.72353
Plet_gene_1162	2.46374	3.46929	3.39556	0.842916	0.770332	0.72	0.41891	1.02367	0.385689
Plet_gene_5114	53.6856	46.3109	42.629	20.1856	18.4519	19.572	55.1652	55.603	54.6713
Plet_gene_5115	153.316	150.096	108.999	61.2283	53.4222	54.8043	220.423	228.639	266.021
Plet_gene_5448	2.1373	0.255262	1.05095	0.473717	0.628343	0.797288	2.48506	1.63494	2.61484
Plet_gene_5449	3.39224	3.42075	3.49728	9.69516	10.0284	8.37951	12.9856	11.3434	8.84261
Plet_gene_5118	48.4873	30.3627	31.8562	14.6584	12.5687	13.5941	38.8404	37.3203	34.3404
Plet_gene_5119	5.14934	5.59725	5.32863	2.48161	3.00911	2.37	8.64001	8.36653	8.85017
Plet_gene_9314	1.13225	1.32626	1.00107	0.0911589	0.375932	0.394521	0.602541	0.436867	0.679295
Plet_gene_9315	0.776271	1.44475	1.98275	0	1.05809	0.586047	1.53438	1.34597	1.47997
Plet_gene_1169	26.0083	17.9314	15.5015	72.086	73.4283	75.474	78.0743	67.2817	69.7132
Plet_gene_1168	851.849	807.843	706.867	220.986	180.373	200.794	720.483	730.239	808.095
Plet_gene_10632	9.86694	17.6889	9.65186	5.62502	4.76915	5.51547	10.9964	9.20412	8.51426
Plet_gene_10633	2.71619	2.62451	2.4164	7.61756	6.72058	6.90777	5.72458	7.14948	6.36386
Plet_gene_10630	4.83287	2.73115	4.54529	14.4028	16.0619	15.2634	3.94618	4.73109	4.15227
Plet_gene_10631	85.2787	88.9914	90.0004	76.6602	72.1371	70.9358	103.299	105.24	105.109
Plet_gene_10636	6.61143	9.82204	8.08772	1.21519	0.293061	3.21391	297.699	350.735	290.273
Plet_gene_10637	4.7055	7.96148	5.59965	1.43646	1.20258	1.37656	6.68502	6.00986	7.39095
Plet_gene_10634	11.455	8.33605	7.66493	8.52575	9.55098	8.29461	28.1605	25.2925	25.9593
Plet_gene_10635	22.2531	15.0162	12.5835	7.78197	6.30426	6.52235	21.9928	22.7616	24.2303
Plet_gene_10638	1.14995	0.851884	0.995904	1.50937	1.55331	1.46413	2.05798	1.57048	1.87458
Plet_gene_10639	97.6664	80.3225	84.3969	200.821	255.012	208.32	179.607	175.468	155.561
Plet_gene_3657	0	0	0	0	0	0	0	0	0
Plet_gene_8016	0	0	0	0	0	0	0	0	0
Plet_gene_3656	0	0	0	0	0	0	0	0	0
Plet_gene_12336	198.179	204.488	201.519	220.255	222.052	210.063	93.4692	94.4592	93.2202
Plet_gene_10984	34.3069	32.0035	43.9208	157.603	123.855	126.84	92.5528	93.0162	94.4937
Plet_gene_10985	28.0482	35.5333	36.0086	176.236	195.472	181.65	44.6728	50.3838	40.8589
Plet_gene_116	7.5538	11.1917	8.3907	13.1627	11.4092	8.8778	23.1025	24.2733	22.2921
Plet_gene_117	0	0	0	0	0	0	15.7774	9.16681	20.3744
Plet_gene_10980	81.1708	107.575	40.3038	25.5537	22.3396	8.064	9.73965	27.0091	26.5574
Plet_gene_10981	7.2282	8.65702	8.03361	213.972	219.149	216.389	6.8627	8.35863	8.57242
Plet_gene_8017	0.0859193	0	0	0	0	0	0	0	0
Plet_gene_10983	99.5077	82.3519	90.9199	55.1058	58.0105	57.7634	36.8106	40.4023	33.3169
Plet_gene_10988	20.8701	20.0381	17.6909	11.9482	11.0246	10.1939	52.0619	56.4754	52.8851
Plet_gene_10989	2.70062	3.50923	2.48324	7.4622	6.87128	6.94835	3.62987	2.72928	3.31393
Plet_gene_11971	3.95611	0.753023	1.37791	7.66019	8.76252	8.288	25.1695	22.0483	23.1413
Plet_gene_4537	0	0	0	0	0	0	0	0	0.0751341
Plet_gene_4536	0.0358921	0	0.100009	0	0	0	14.1179	12.5355	10.8615
Plet_gene_4535	2.96708	0	0	0	0	0	31.5229	30.8676	20.8272
Plet_gene_4534	29.3617	14.1192	14.6403	11.3868	10.6723	11.2	143.258	163.295	139.491
Plet_gene_4533	44.0293	67.7721	45.6186	38.996	34.2316	29.808	159.919	159.811	176.039
Plet_gene_4532	29.5795	31.6617	25.804	7.88314	8.83511	8.56025	17.6619	15.1116	14.5612
Plet_gene_4531	11.9447	9.96648	13.6778	15.8928	12.1922	18.0847	39.9427	20.3055	74.5286
Plet_gene_4530	3.43614	4.73408	6.15499	5.68577	3.79148	3.48353	8.48985	5.47154	6.21072
Plet_gene_4539	4.53304	5.96143	4.59303	24.1537	20.034	20.72	18.2255	22.0483	21.32
Plet_gene_4538	0	0	0	0	0	0	0	0	0
Plet_gene_3555	7.57224	7.05959	4.19831	12.2278	13.551	12.04	11.6073	9.99063	8.67799
Plet_gene_6197	2.80864	1.42563	0.601999	2.53263	1.66874	2.83806	17.1885	19.426	16.6258
Plet_gene_6196	8.68414	7.98939	8.31786	4.31738	3.699	3.1961	12.3374	9.88139	13.2639
Plet_gene_6195	53.7193	55.6134	41.3702	16.4373	19.1264	17.1424	79.9864	90.7912	103.178
Plet_gene_11851	0	0.391423	0.15348	0.507331	0.350367	1.04792	0.21775	0.163725	0.114561
Plet_gene_11850	40.0556	19.0766	26.5247	38.922	35.7241	35.168	33.2335	24.6206	26.4839
Plet_gene_11853	0	0	0	0	0	0	0	0	0
Plet_gene_11852	0.231001	0.117253	0.107277	0.515789	0.349848	0.244152	0.114149	0.114437	0.160147
Plet_gene_11855	0	0	0	0	0	0	0.198133	0.148975	0.416961
Plet_gene_11854	5.9732	5.40988	5.71107	4.46209	5.21494	5.25221	3.35679	4.04702	3.4712
Plet_gene_11585	0	0	0	0	0	0	0	0	0
Plet_gene_11856	17.6676	26.9719	24.3796	4.03713	5.51488	5.77309	18.6605	15.8096	19.1091
Plet_gene_11859	3.41144	3.7296	4.38721	1.84571	1.81228	1.7117	1.45235	1.56002	1.36446
Plet_gene_1342	33.664	39.9848	48.7826	9.58433	8.30168	8.98505	27.5436	29.3742	25.0636
Plet_gene_1341	33.722	28.3253	38.7934	8.50424	8.34773	10.08	36.2035	36.0405	30.5584
Plet_gene_1340	7.7067	6.65008	4.42899	1.1696	1.2693	0.96	5.76001	2.46969	6.01073
Plet_gene_1347	197.264	262.146	299.372	114.515	100.685	108.78	13.1727	10.5074	9.40116
Plet_gene_1346	21.9006	6.95615	8.65626	19.8136	21.4024	18.9624	0.30485	0.556664	0.618629
Plet_gene_1345	79.925	105.213	80.9041	31.1414	29.4456	31.1637	54.8943	56.592	55.4101
Plet_gene_1344	11.2389	6.1611	8.61193	208.255	202.723	199.971	46.8734	55.9559	46.6332
Plet_gene_5663	4.74369	2.01703	3.66776	0.623869	0.40623	0.99	0.441819	1.23652	1.1364
Plet_gene_6663	0	0	0	0	0	0	0	0	0
Plet_gene_5664	4.19526	2.71582	2.03298	5.14186	3.7017	3.47016	1.56233	2.21386	1.96006
Plet_gene_5665	9.08155	6.31736	7.50565	21.5236	21.6998	20.9967	5.32433	5.34322	5.00785
Plet_gene_565	18.4663	10.2987	11.6587	4.91919	5.32435	5.39294	10.4419	10.3525	13.5639
Plet_gene_8190	0	0	0	0	0	0	0	0	0
Plet_gene_8193	4.61345	4.13244	4.53701	29.5399	24.66	21.881	5.09588	4.63821	6.77307
Plet_gene_8192	230.542	191.117	208.96	74.1589	60.6636	66.1248	72.5761	61.184	86.0857
Plet_gene_8195	1.34867	1.71142	1.40922	2.39969	0.459573	1.22182	9.08034	9.64612	11.1324
Plet_gene_8194	0.438053	0.978337	0.488235	0.293431	0.119417	0.198425	4.97867	5.95694	4.69204
Plet_gene_8197	17.0715	23.3656	19.3043	0.17432	0.3153	0.356258	2.1947	1.15169	0.769773
Plet_gene_8196	34.3266	47.3143	46.0097	0.693778	0.564688	0.589787	2.54437	3.03457	2.09257
Plet_gene_8199	56.6924	61.5074	76.8126	4.35811	3.96494	5.42118	124.502	118.857	111.688
Plet_gene_8198	6.12664	6.07661	5.98474	7.84232	9.34271	8.16608	9.88282	10.5706	8.27522
Plet_gene_12171	8.16511	7.30118	6.77821	14.0986	12.4557	12.8012	13.9232	15.5616	15.5302
Plet_gene_5667	6.54503	7.34709	5.80428	12.4887	11.6546	11.2431	7.48848	7.64145	8.33768
Plet_gene_7806	0	0	0	0	0	0	0	0	0
Plet_gene_13571	14.7294	10.6499	13.4346	53.7692	54.5973	48.864	24.8204	27.0091	26.7778
Plet_gene_12175	126.12	64.5039	61.5337	89.7121	96.3843	96.5019	90.8736	96.2374	87.2792
Plet_gene_12174	44.5368	48.8741	66.5626	86.689	85.0235	84.8215	59.2717	54.1743	57.44
Plet_gene_5440	76.4553	175.885	165.866	36.8665	33.0761	43.344	33.9317	38.9782	39.8361
Plet_gene_4783	107.463	132.113	132.253	68.0454	70.5183	77.0673	81.0113	78.39	76.3077
Plet_gene_8098	0.758628	0.513425	0	2.75259	3.67658	1.37455	2953.03	3052.62	4100.48
Plet_gene_342	39.4813	51.1327	44.5042	50.2888	45.9869	48.1239	14.8983	20.3591	12.8148
Plet_gene_2414	2.38426	1.69855	1.57346	1.08575	1.33034	1.13684	1.65359	2.05148	1.30496
Plet_gene_678	22.0792	24.8262	20.4264	8.78269	6.21381	8.715	11.6837	14.6845	10.3654
Plet_gene_222	0	0	0	0	0	0	0	0	0
Plet_gene_223	0	0	0	0	0	0	0	0	0
Plet_gene_220	136.955	145.511	138.601	23.5651	28.2502	27.1271	171.899	156.972	160.968
Plet_gene_3015	13.6698	5.40563	4.87189	5.25714	4.40533	5.472	14.1382	13.5243	12.6451
Plet_gene_221	0	0	0	0	0	0	0	0	0
Plet_gene_6979	7.85613	7.21748	7.82502	15.6564	15.602	15.1683	29.8272	30.0874	28.5015
Plet_gene_6978	3.9935	4.02859	2.97432	4.2271	4.31355	4.41427	10.3262	10.8437	11.7535
Plet_gene_674	0.321842	0.357842	0.576501	1.88639	1.86614	1.52727	1.37833	1.33246	1.43438
Plet_gene_6975	174.234	143.364	163.191	113.435	101.328	116.972	106.459	116.935	106.425
Plet_gene_6974	478.488	586.172	470.971	40.0059	42.524	44.7671	251.438	256.346	318.242
Plet_gene_6977	23.1927	17.8969	18.8429	20.8481	20.9402	20.1824	34.6508	34.1381	34.9177
Plet_gene_6976	1.68871	1.26572	0.967467	0.303941	0.157754	0.371745	1.3414	1.37215	1.03397
Plet_gene_6971	59.9426	20.4477	21.8123	173.588	170.282	164.268	55.0254	57.027	61.3748
Plet_gene_6970	3.93283	3.18998	4.9836	5.26222	5.33366	5.35332	11.4847	10.0304	9.49493
Plet_gene_6973	12.1269	15.7513	14.3922	10.5301	9.77668	9.22921	14.2247	14.4426	15.0949
Plet_gene_6972	28.4205	35.6749	35.2115	61.3578	57.4612	63.2851	21.1966	21.0444	27.9319
Plet_gene_1167	33.3796	42.5748	34.5802	139.747	118.994	138.018	175.942	204.159	184.24
Plet_gene_676	11.6938	23.1222	16.2309	4.56688	4.20284	5.13882	11.3414	14.2341	14.5654
Plet_gene_224	0.147861	0	0	0	0	0	0	0	0
Plet_gene_1166	52.7196	54.8338	51.6903	24.8326	28.0156	30.3866	71.0566	70.6246	65.2164
Plet_gene_671	1.24784	1.31955	0.434621	54.3749	54.3327	51.6247	26.1036	26.5429	21.5193
Plet_gene_225	0	0	0	0	0	0	0	0	0
Plet_gene_5110	26.6982	41.9393	44.113	14.5215	14.3425	15.4205	11.4425	10.5346	9.70029
Plet_gene_8091	44.3558	38.2744	53.2077	29.9322	26.7794	29.6611	36.1469	35.1953	33.6565
Plet_gene_1164	50.2433	41.1663	49.0476	24.019	22.2354	23.31	24.2693	25.1919	23.8193
Plet_gene_7378	70.2	64.9596	60.2627	34.5344	30.8597	32.3855	47.121	46.5537	45.7715
Plet_gene_7379	7.96124	6.6701	3.27402	4.09602	4.35802	4.43172	6.16176	7.73353	6.18432
Plet_gene_7374	1.9774	2.87627	1.85031	1.2356	1.55548	1.09623	1.77925	2.25893	3.71366
Plet_gene_1163	96.5785	134.641	99.8294	164.715	205.852	200.39	51.9029	55.2309	69.8868
Plet_gene_7376	15.299	6.68308	10.9802	12.5772	10.2791	10.836	39.312	39.5491	34.037
Plet_gene_7377	212.593	263.741	227.405	244.67	253.747	253.077	403.663	406.662	445.639
Plet_gene_7370	0	0.0384196	0	0	0	0	2.26286	2.68573	2.38104
Plet_gene_7371	14.8354	12.4249	12.4012	9.93754	6.7404	7.056	27.8575	43.5454	31.6265
Plet_gene_7372	9.2956	3.4315	8.04506	10.142	5.88719	5.23139	8.76926	7.53549	9.81309
Plet_gene_5117	2.96361	1.42511	0.144874	4.83236	5.14979	5.0871	2.36371	1.97044	2.70342
Plet_gene_229	179.451	215.915	270.083	272.805	264.172	277.717	223.875	199.177	202.19
Plet_gene_1161	23.6272	35.7913	29.9757	6.0613	5.32939	5.55615	21.4628	22.1147	22.1306
Plet_gene_5447	0	0	0	0	0	0	0.161711	0.12159	0.170157
Plet_gene_9967	0.516422	0.619576	0.523256	1.29723	0.639912	0.297722	0.881566	1.18614	1.41582
Plet_gene_9966	81.7106	84.0092	79.9294	44.2531	38.2307	28.035	36.0819	28.68	33.9888
Plet_gene_9965	27.8768	39.7793	39.9331	143.392	150.89	150.652	51.9937	54.5965	53.4514
Plet_gene_12400	17.5281	18.9545	18.6336	20.292	20.3597	20.0564	28.0182	28.4287	26.1529
Plet_gene_9963	3.10015	4.13875	3.07663	11.6278	10.8052	13.9273	7.47082	6.7849	7.68433
Plet_gene_9962	4.51546	2.98545	2.83898	4.98299	5.9338	5.26552	3.92483	3.7684	3.40738
Plet_gene_9961	2758.59	3738.36	3477.86	1318.28	1290.91	1243.08	5057.55	4963.82	5248.53
Plet_gene_9960	7.6495	4.37695	3.10029	26.319	26.2244	25.4205	13.1957	14.5725	13.704
Plet_gene_4079	26.2776	34.0062	32.4871	6.64044	9.46525	7.72085	5.49819	7.56444	13.5401
Plet_gene_9312	20.183	38.483	32.8054	5.84986	7.28904	5.62605	15.7274	16.4401	12.1088
Plet_gene_9969	24.754	15.2332	15.1815	1.11114	1.27542	1.43339	29.6852	27.1368	28.3959
Plet_gene_9968	17.0231	16.1622	13.2155	0.837192	0.512519	0.464516	24.8305	24.8234	21.7816
Plet_gene_3616	2.45161	2.10591	2.8901	6.63204	9.93924	8.71322	4.10034	2.94288	3.53003
Plet_gene_3615	0	0	0	0	0	0	0	0	0
Plet_gene_2615	4.13176	3.65874	3.59772	3.15875	3.12194	3.02095	4.06123	4.06314	3.86467
Plet_gene_3610	0	0	0	0	0	0	0	0	0
Plet_gene_9816	34.4237	38.0953	42.3069	6.19431	3.9304	4.89137	26.179	28.9051	21.2491
Plet_gene_3618	0	0	0	0	0	0	0	0	0
Plet_gene_346	23.9367	16.0513	23.4562	28.7461	28.6024	29.9084	27.2739	30.679	28.4699
Plet_gene_9316	0.399159	0.405214	0	0.752	0.95212	0.49722	2.56418	3.11444	2.23111
Plet_gene_9317	0.0648778	0.0987931	0.180775	0.48891	0.29477	0.587755	1.37855	1.51863	1.01201
Plet_gene_2616	94.0699	40.0471	57.7782	47.4292	53.3105	76.0582	395.87	403.634	375.52
Plet_gene_6390	0	0	0	0	0	0	0	0	0
Plet_gene_6393	0.131762	0.178348	0.12238	1.39747	1.22392	1.33958	2.60441	2.48043	2.69474
Plet_gene_6392	1.64528	1.41546	1.24323	0.653785	0.582817	0.454737	2.48039	2.15509	2.34893
Plet_gene_6395	0.352602	0.735789	0.218331	0.67249	0.729815	0.390423	1.06479	1.26642	1.03891
Plet_gene_6394	7.17719	7.97999	5.81966	5.11927	5.24509	4.85079	12.2724	10.6949	10.6229
Plet_gene_2617	6.94812	10.7863	10.6115	5.73781	6.05334	4.45597	16.353	13.5909	14.2523
Plet_gene_3727	5.21244	3.10368	2.86288	6.169	5.37411	7.85514	3.81406	5.51207	5.83745
Plet_gene_3234	3.45993	2.04681	1.90734	3.37643	4.68209	4.39732	11.1932	12.6704	11.6742
Plet_gene_3725	27.8164	16.3667	19.1396	15.0204	19.6022	18.2057	63.2853	64.12	69.542
Plet_gene_3724	34.0462	36.3846	36.5035	0.558128	0.232963	0.0929032	1.31754	0.838241	0.906457
Plet_gene_3723	23.5512	21.9721	25.4298	0.11091	0.16851	0.264	1.20437	1.02367	0.743828
Plet_gene_3230	106.267	133.551	134.871	26.8035	28.7098	28.7307	195.112	184.153	193.422
Plet_gene_6028	3.09536	2.54782	3.49657	8.33576	8.05808	8.26105	6.28364	6.65178	7.04679
Plet_gene_6027	3.70885	6.27519	5.16716	31.7449	22.0935	23.1467	6.92365	6.12452	6.42814
Plet_gene_6026	0.0686824	0.139449	0	0.301922	0.202836	0.217778	0.152727	0.140354	0.196415
Plet_gene_6025	27.3604	20.1835	18.8051	10.8437	10.1106	8.42754	20.1901	22.6356	24.2794
Plet_gene_6024	3.75702	6.01441	5.83821	14.8821	19.8273	20.0291	6.71207	6.87219	4.50805
Plet_gene_6023	8.60779	5.48631	5.55327	9.13216	8.93289	9.76985	17.1592	16.8815	15.8429
Plet_gene_6022	3.9252	5.99281	3.74619	17.9342	16.0365	16.632	14.7535	9.07195	13.9169
Plet_gene_6021	17.0816	20.0453	12.4448	9.31644	7.83216	7.38254	33.9184	30.1611	28.3563
Plet_gene_6020	248.098	292.477	431.798	126.426	131.008	126.751	55.1223	51.9659	52.6342
Plet_gene_2611	77.8858	89.6614	95.3391	65.0324	59.0777	64.1694	212.453	196.03	178.475
Plet_gene_2878	10.1017	10.2302	8.97453	37.5518	36.9392	35.5453	10.8517	12.4928	14.1842
Plet_gene_2879	2.14972	3.35743	3.38992	4.94503	5.00164	5.0935	5.20635	5.02055	5.28172
Plet_gene_2870	4.31355	4.01067	3.20139	0.337552	0.69602	0.511304	8.1676	8.11832	5.65956
Plet_gene_2871	70.5994	66.5726	66.1213	14.1808	13.5106	12.3993	49.5324	42.3649	47.1018
Plet_gene_2872	27.3976	31.3355	26.8359	40.0707	40.6599	35.551	21.7563	19.1144	20.9018
Plet_gene_2873	8.0893	9.37209	8.1278	29.3846	27.7632	28.5509	5.23071	5.72063	7.47402
Plet_gene_2874	18.2793	18.8745	20.6015	14.8619	14.8376	15.2727	17.6608	19.7039	16.9302
Plet_gene_2875	1.3839	0.730545	1.69668	8.66754	5.93558	5.96776	35.2869	37.6384	33.9636
Plet_gene_2876	307.724	257.601	285.505	114.439	114.838	116.597	278.356	255.694	226.405
Plet_gene_2877	6586.92	2846.43	6820.64	2664.5	2932.08	2560.32	7070.67	7449.56	7277.94
Plet_gene_2612	16.191	7.41988	6.0135	25.9093	24.649	23.2709	12.0581	11.2475	9.37622
Plet_gene_11073	0	0	0	0	0	0	0	0	0
Plet_gene_11072	0	0	0	0	0	0	0	0	0
Plet_gene_11071	0	0	0	0	0	0	0	0	0
Plet_gene_11070	0	0	0	0	0	0	0	0	0
Plet_gene_5619	172.789	211.954	182.37	31.2375	22.0054	36.1694	16.818	46.6905	40.8376
Plet_gene_11074	0.116555	0.127425	0.0499644	0.37536	0.366621	0.495471	3.55322	2.83821	3.09545
Plet_gene_5615	31.198	26.3558	32.5227	20.825	18.2387	25.1012	32.5579	35.3421	39.0226
Plet_gene_5614	0.910354	2.56712	1.55015	3.72658	3.1251	2.93236	9.3969	8.79426	13.0433
Plet_gene_11079	2.24963	2.83927	2.11769	4.2764	3.3702	3.02951	4.62689	4.42773	5.05821
Plet_gene_11078	0.217741	0.154731	0.182013	0.282593	0.405611	0.394521	0.850014	0.420686	0.486828
Plet_gene_5611	60.1406	52.7358	86.7783	42.4183	42.4905	48.034	44.5866	38.9478	35.7909
Plet_gene_5610	0.0935004	0.0759351	0.0521058	0.109605	0.0849631	0.0847059	0.757734	0.972718	0.894538
Plet_gene_5613	0	0.728732	1.00009	0.901591	1.30459	0.325161	13.8342	19.4701	26.5005
Plet_gene_5612	1.21881	0.917997	0.492979	2.07398	2.75094	2.5289	5.05134	5.75554	5.51957
Plet_gene_3479	5.30213	2.3619	3.35167	7.23581	6.84587	7.34134	10.3394	9.56183	7.83447
Plet_gene_3478	3.11788	1.73775	1.78863	4.24871	3.55538	5.04	4.2898	5.17892	4.64098
Plet_gene_3473	27.3884	30.7726	24.544	72.4413	62.1543	69.7846	36.7251	33.7614	35.0086
Plet_gene_3472	9.24388	12.5185	11.8031	5.6277	4.96121	6.02071	5.80519	6.21157	5.40355
Plet_gene_3471	680.683	1077.71	934.647	522.269	548.946	474.946	545.291	539.859	609.842
Plet_gene_3470	7.46133	8.10607	9.51972	17.6245	15.5109	13.9223	3.54471	2.29561	2.94031
Plet_gene_3477	23.6912	23.1286	16.1342	15.2105	16.9886	21.12	8.67741	9.39302	8.73703
Plet_gene_3476	6.09674	4.6935	3.60993	3.19056	4.98605	3.54411	6.02541	5.21004	6.60426
Plet_gene_3475	7.625	7.26032	6.79955	6.15813	5.89683	5.781	9.7805	10.4482	10.1226
Plet_gene_3474	0.252539	0.452417	0.372532	0.024877	0.10799	0.148037	1.0277	1.20324	0.926888
Plet_gene_2709	0.991475	1.11835	1.07436	1.19915	1.60168	1.19762	0.979875	1.55539	1.83298
Plet_gene_2702	0.942554	0.799869	0.574508	0.388442	0.347949	0.340225	0.931526	0.711352	1.14098
Plet_gene_2703	1.48938	1.36374	1.09853	3.10548	2.68024	2.51339	2.16464	2.90794	2.03473
Plet_gene_2700	49.5775	53.48	52.8315	41.3853	45.1194	45.7371	168.462	166.487	140.58
Plet_gene_2701	15.7469	19.1447	20.3621	20.2119	18.5932	18.9641	30.2866	32.9323	27.0636
Plet_gene_2706	0.427944	0.180132	0.174501	1.84406	2.07713	2.22214	1.02124	0.87645	0.89005
Plet_gene_2707	2.47257	1.25504	1.72239	0	1.1234	2.24	9.77456	8.72744	12.2135
Plet_gene_2704	16.5507	19.8072	19.4876	12.7935	12.1147	11.97	26.2735	24.8929	22.8934
Plet_gene_2705	4.37603	2.51148	2.92709	2.51908	3.42292	2.1962	3.52621	3.92619	3.43888
Plet_gene_12915	0.206047	0.0836693	0.114826	0.759118	0.711487	0.485333	0.285091	0.214358	0.985648
Plet_gene_12914	2.50061	2.86459	1.37436	6.72321	6.29568	6.23505	5.46418	5.93258	7.58653
Plet_gene_12917	85.9139	52.3304	71.7188	70.9347	79.0291	71.7722	168.913	181.166	155.764
Plet_gene_12916	28.8689	21.7766	22.9031	118.764	122.602	113.968	95.7973	92.6624	77.5547
Plet_gene_12911	1.98798	1.28285	0.751456	0.954871	0.882227	1.06105	1.82765	1.80936	1.79489
Plet_gene_12910	502.549	469.698	461.169	168.666	180.727	174.93	341.117	333.652	391.956
Plet_gene_12913	2.62832	3.64653	3.01078	5.40403	5.86468	5.26488	5.94555	4.92614	6.65085
Plet_gene_12912	0	0.0331242	0	0	0	0	0.483712	0.242466	0.101795
Plet_gene_12919	10.7067	4.00665	5.32314	12.375	11.9801	13.0723	26.9722	24.7627	25.2371
Plet_gene_12918	3.62977	4.26285	3.66879	4.23113	4.20377	4.49194	4.47827	4.37205	4.95885
Plet_gene_13282	0	0	0	0	0	0	0	0	0
Plet_gene_13283	0	0	0	0	0	0	0.767189	0.230738	0.430536
Plet_gene_11460	1.34179	0.607728	0.460155	1.31364	1.12548	1.27169	1.63212	1.71805	1.82469
Plet_gene_11461	90.9457	43.0727	40.6018	3.1514	4.13021	3.26063	115.289	113.751	104.906
Plet_gene_11462	6.54967	8.33132	6.33984	3.17155	3.3702	3.26468	3.56147	3.77244	3.44658
Plet_gene_11463	0	0.0567605	0	0	0	0	0	0	0
Plet_gene_11464	0	0	0.0399008	0	0	0	0	0	0
Plet_gene_11465	0	0	0	0	0	0	0	0	0
Plet_gene_11466	0	0	0	0	0	0	0	0	0
Plet_gene_11467	0	0	0	0	0	0	0	0	0
Plet_gene_11468	19.3709	17.4057	18.8632	3.7378	3.36208	3.93484	7.07478	7.56083	7.51396
Plet_gene_11469	26.5172	32.4657	28.2801	3.16127	3.35002	3.64168	12.7303	11.7503	10.6699
Plet_gene_10028	105.138	88.8895	84.9211	81.8227	90.5559	78.3026	81.7557	107.485	74.287
Plet_gene_3899	2.04488	0.976895	2.09479	7.70495	6.88614	7.19222	3.62583	2.23462	2.56431
Plet_gene_92	0	0	0	0	0	0	0	0	0
Plet_gene_6260	21.6526	15.6342	19.3891	24.696	24.105	25.824	23.3542	24.988	29.4225
Plet_gene_90	0	0	0	0	0	0	0	0	0
Plet_gene_9738	28.6143	24.6158	27.2048	19.5794	17.5828	19.0958	32.8577	34.9994	28.7883
Plet_gene_9319	5.87235	11.1908	10.1908	28.8982	29.8637	30.0533	66.7928	64.6903	65.1385
Plet_gene_7613	0	0	0	0	0	0	0	0	0
Plet_gene_7612	0.016496	0.0586119	0.0689465	0.103593	0.0824438	0.074722	0	0.0122581	0
Plet_gene_7611	34.0989	42.3039	32.0639	20.4749	17.5686	17.8221	24.1251	22.5094	26.2649
Plet_gene_6262	81.8497	105.4	76.1509	110.924	99.9054	97.146	64.1914	68.6769	64.4341
Plet_gene_7617	10.6693	10.8827	7.50299	11.6562	11.7265	12.7496	8.93769	10.7221	8.55912
Plet_gene_7616	0	0	0	0	0	0	0	0	0
Plet_gene_7967	0.708053	1.3349	1.40922	2.11737	2.11404	1.74109	1.29957	0.82681	0.841502
Plet_gene_7614	0.0821148	0.250082	0.228804	0	0	0	0	0	0
Plet_gene_7969	17.3887	16.6308	17.5527	8.69223	9.63641	10.08	16.6327	16.9101	20.331
Plet_gene_7968	1.62037	0.986972	1.0535	2.35172	2.35587	1.76155	0.213522	0	0.224673
Plet_gene_7619	22.151	26.9776	16.5444	16.3394	13.2953	15.1354	34.1157	34.2987	32.3943
Plet_gene_7618	2.7701	3.46828	3.15175	29.1477	29.6186	28.8179	10.4488	12.6252	13.3471
Plet_gene_97	0	0	0	0	0	0	0	0	0
Plet_gene_1750	7.6129	7.1339	7.45405	5.19314	5.15205	3.54488	21.6508	21.3823	21.8957
Plet_gene_1751	179.007	205.642	155.927	277.575	259.01	260.894	677.247	668.744	640.129
Plet_gene_1752	0.115301	0.351151	0.321274	0.193087	0.104773	0.104456	0.797665	1.15668	0.779371
Plet_gene_1753	6.30245	7.58289	7.58813	3.58325	4.94925	4.51133	15.6102	15.6111	14.5645
Plet_gene_1754	117.977	87.4941	109.248	241.636	247.79	234.24	201.426	177.961	172.458
Plet_gene_94	0	0	0	0	0	0	0	0	0
Plet_gene_1756	59.7566	47.3141	47.0464	42.5429	45.4624	41.3773	56.2123	47.1224	45.7162
Plet_gene_1757	0.921307	1.00723	1.18483	0.712085	0.51519	1.09147	0.735427	1.07959	1.10548
Plet_gene_13530	321.61	376.296	503.355	0	0	0	33.251	36.8915	33.8855
Plet_gene_1759	7.33954	8.47449	8.98399	1.97324	2.23733	2.4961	2.7462	3.07549	2.47507
Plet_gene_13532	0.422527	0.142979	0.490553	0.0589648	0.159978	0.159494	0.139195	0.10466	0.146464
Plet_gene_6266	0.910087	0.238424	1.84054	3.04812	2.26755	2.10111	0.812397	0.523574	0.519
Plet_gene_13534	0.0812157	0	0	0	0	0	0	0	0
Plet_gene_13535	0	0	0	0	0	0	0	0	0
Plet_gene_13536	6.69986	2.97566	5.16716	7.31291	7.20245	7.31613	4.19754	4.40077	4.26124
Plet_gene_13537	218.502	105.164	140.582	185.365	200.295	193.084	229.976	223.524	209.269
Plet_gene_9105	0	0	0	0	0	0	0	0	0
Plet_gene_9104	7.69938	8.67407	9.81105	3.22341	2.30368	3.31747	23.2919	23.6879	20.4073
Plet_gene_9107	0.071324	0	0	0.418046	0.194435	0.258462	0.563917	0.636008	0.445025
Plet_gene_9106	0.293577	0.119212	0.163604	3.63808	3.86817	4.28201	5.13551	4.51583	4.33518
Plet_gene_9101	1.75281	1.62467	2.65436	4.27535	2.90853	3.8663	1.65699	1.07599	0.71326
Plet_gene_9100	3.52939	3.40075	2.50024	17.1302	15.7638	15.0116	5.49819	5.46762	5.03883
Plet_gene_9103	22.8118	18.9044	21.728	40.4622	42.473	45.4654	33.0812	28.333	30.6937
Plet_gene_9102	0	0	0	0	0	0	0.0877954	0.148529	0.0923805
Plet_gene_9109	0	0	0	0	0	0	0	0.0247548	0.0692854
Plet_gene_9108	1.14894	0.95151	0.926718	1.08861	1.26383	0.821739	2.53992	2.26924	2.13806
Plet_gene_10849	1.35254	1.78757	2.27544	432.039	439	394.322	2.34556	2.38941	2.28229
Plet_gene_10848	8.48399	12.4249	14.7264	42.0404	40.316	47.88	22.8175	23.9775	20.9718
Plet_gene_3131	0	0	0	0	0	0	1.15347	0.693827	0.970964
Plet_gene_10841	159.525	203.725	184.337	18.1839	21.5612	15.5451	107.182	89.7538	76.2548
Plet_gene_10840	431.148	603.993	504.377	140.217	137.198	136.721	7.19763	6.73141	7.03589
Plet_gene_10843	1.99639	2.2969	1.48339	1.50445	1.51175	1.63981	5.07727	5.61756	4.42896
Plet_gene_10842	3.86735	3.70076	3.48893	9.31644	9.07362	9.07487	11.4663	12.1077	12.5266
Plet_gene_10845	25.6333	14.829	17.3796	47.3909	49.456	47.4106	23.1262	24.0866	21.9696
Plet_gene_10844	5.84675	9.31686	7.01022	5.78569	6.02128	5.74624	12.5723	13.6134	14.0396
Plet_gene_10847	658.321	1212.37	932.672	456.506	392.628	393.12	760.583	735.861	846.586
Plet_gene_10846	99.5091	79.9199	82.0408	60.9084	58.6606	60.5751	112.972	114.973	104.9
Plet_gene_2557	4.82923	5.68689	4.91597	1.97327	1.6968	1.42333	5.80364	5.87571	5.90586
Plet_gene_3895	5.75549	2.30813	2.9993	31.2142	31.2501	31.5037	13.7862	14.0958	11.2166
Plet_gene_3894	16.6224	18.2779	12.9179	14.5111	13.2663	11.5462	13.9954	14.5819	17.0404
Plet_gene_9574	144.645	145.154	125.631	61.4607	70.1706	70.56	67.7836	63.5533	63.3796
Plet_gene_6563	3.68032	4.0837	3.10029	1.07497	0.466643	1.20185	3.00286	3.56165	5.3403
Plet_gene_9576	58.017	49.3768	54.0337	257.666	292.774	262.944	131.957	108.903	133.063
Plet_gene_9577	0.0762092	0.154731	0.212349	0.297786	0.577089	0.460274	0.577435	0.396416	0.634009
Plet_gene_6566	0.0722503	0	0	0.0604964	0.229786	0.0654546	0.107108	0.0268445	0.150268
Plet_gene_9571	6.62858	7.03814	6.87907	4.7007	4.30239	2.97192	10.6956	11.3844	12.6609
Plet_gene_6564	0.126726	0	0.0706217	0	0	0	2.07904	1.9399	1.42327
Plet_gene_6565	1.11265	0.656706	1.11755	0.0433323	0.0470261	0.187535	2.19928	2.65348	2.04505
Plet_gene_6568	0.281123	0.255347	0.350432	0.458389	0.309234	0.415532	0.511799	0.714663	0.753939
Plet_gene_6569	5.41086	2.86252	2.33584	29.9913	25.6228	24.5786	38.3367	38.6222	33.5232
Plet_gene_9578	10.4009	9.69927	7.83498	6.07594	6.09933	5.3687	11.4147	10.6497	9.36972
Plet_gene_9579	51.8764	66.324	62.9995	18.0357	16.5918	19.7292	39.3332	40.3512	35.3548
Plet_gene_4700	14.0814	16.4187	14.2264	9.11939	9.5522	9.21532	8.10191	9.99751	10.7549
Plet_gene_4701	2.61487	4.06308	3.45716	6.36735	7.34655	7.28806	3.75775	3.68793	3.09383
Plet_gene_4702	21.8272	27.833	25.4402	8.69237	7.6918	8.48842	18.0467	18.1977	20.0964
Plet_gene_4703	812.238	1033.52	1061.85	577.619	682.466	630	1555.99	1438.65	1428.98
Plet_gene_4704	7.07074	8.48973	8.20078	11.7507	12.9155	11.9009	21.035	20.857	21.2751
Plet_gene_4705	65.3223	48.6409	48.8496	41.5286	42.1959	44.114	48.3273	46.4051	35.6086
Plet_gene_4706	57.6484	79.3948	59.31	201.586	197.45	195.976	53.4679	55.5401	63.974
Plet_gene_4707	32.9787	40.1443	39.4868	6.7775	6.85426	5.74378	23.0825	24.7112	27.1546
Plet_gene_4708	2.66669	2.2404	3.20278	35.3024	38.813	40.7365	8.36088	8.50726	6.55033
Plet_gene_5864	111.265	146.84	149.848	220.489	208.952	181.44	285.906	179.142	281.553
Plet_gene_3896	0.0325338	0	0	0.108964	0.177379	0.0589474	0.417991	0.241757	0.270659
Plet_gene_114	3.30789	3.77437	3.27549	5.74552	5.56456	6.26595	11.7259	12.2904	14.0724
Plet_gene_115	3.3845	2.61983	3.77222	10.8397	11.187	8.50859	2.17419	2.76651	3.29962
Plet_gene_2674	0.910946	2.31191	0.815867	5.82959	5.49875	6.8379	0.257225	0.676921	0.135329
Plet_gene_10986	13.0231	6.7601	6.10664	22.1266	23.0552	24.2836	11.2463	12.5587	15.2961
Plet_gene_6707	0	0	0	0	0	0	0	0	0
Plet_gene_10987	140.983	116.671	163.452	88.5652	96.8826	87.2749	213.525	180.747	178.1
Plet_gene_6700	0	0	0	0	0	0	0	0	0
Plet_gene_6701	0	0	0	0	0	0	0	0	0
Plet_gene_110	0.0412094	0.0697244	0.114826	0.0805125	0.0998578	0.0871111	0.135758	0.153113	0.0285695
Plet_gene_13161	39.3138	19.2021	11.8845	63.9729	68.4151	61.824	86.8714	81.1652	76.752
Plet_gene_6709	0	0	0	0	0	0	0	0	0
Plet_gene_10982	2.91551	1.93289	3.89609	6.02829	9.19146	9.75658	5.93922	5.34995	6.06377
Plet_gene_113	0.794754	0.537874	0.369083	0.77637	0	0.72	5.36728	3.05132	3.99463
Plet_gene_12726	6.14226	7.66653	4.41897	1.68623	1.92147	1.55077	9.77732	10.7747	13.4555
Plet_gene_12727	0.876821	1.47331	1.8745	0.405063	0.604438	0.684783	3.86965	4.07788	4.51193
Plet_gene_12724	2.18272	2.21583	1.85424	7.97915	8.65932	8.92249	4.26175	2.6901	3.65389
Plet_gene_12725	0	0	0	0.164166	0	0.0888106	0.242211	0.692044	0.407776
Plet_gene_12722	14.347	13.8814	12.1915	3.69121	4.3177	3.67089	10.1485	9.47448	10.0334
Plet_gene_12723	1.15102	0.389495	1.06907	1.28503	0.348642	0.695172	1.51674	2.42341	1.99494
Plet_gene_12720	144.645	134.622	118.634	80.4256	70.8774	78.48	117.257	114.235	108.15
Plet_gene_12721	0.171933	0.174542	0.171098	0.329058	0.334788	0.13351	0.364118	0.365038	0.485303
Plet_gene_12728	25.9249	31.0622	29.7628	54.5944	56.3161	58.968	13.6355	10.7485	10.645
Plet_gene_12729	6.41916	9.5576	8.34694	0.859979	1.24438	1.24062	1.60716	1.90802	3.29319
Plet_gene_11268	1.90594	1.12431	0.897076	0.560712	0.655317	0.676667	4.78546	4.65081	4.20508
Plet_gene_11269	69.9383	72.4113	62.2827	35.7685	28.1653	30.06	54.1964	64.816	58.8864
Plet_gene_11266	4.66969	5.03316	4.45768	1.90673	1.5454	1.90632	10.5975	10.2387	10.1918
Plet_gene_118	0.684711	0.486569	0.190787	2.12128	1.77324	2.07803	6.56399	5.87671	5.58952
Plet_gene_11264	8.16122	10.0966	10.0906	2.9004	3.24302	3.58981	0.985524	1.17001	1.50091
Plet_gene_11265	540.503	583.342	528.772	246.989	260.18	253.12	791.739	821.85	883.227
Plet_gene_11262	68.7564	69.0271	69.0279	47.3785	47.1828	40.7508	59.4932	78.2997	73.7753
Plet_gene_11263	1.47029	2.50111	1.49478	3.66003	2.13045	2.664	0.70691	0.797282	0.495885
Plet_gene_11260	5.10869	7.33978	6.51423	52.7811	53.5823	50.1647	8.68585	6.08043	6.25806
Plet_gene_119	0	0	0	0	0	0	2.03215	2.37048	2.57792
Plet_gene_3893	0.989027	1.53742	0.516716	1.29395	0.926805	1.148	4.27637	2.96274	4.27471
Plet_gene_9731	6.30638	6.97294	6.88332	17.8257	15.7682	15.3201	4.68438	4.65641	4.38599
Plet_gene_3839	0.776271	0.496178	0.680943	0.698131	0.809893	0.625116	0.767189	0.83322	0.926848
Plet_gene_3284	1.51461	1.85299	1.46087	3.44692	1.97624	2.21654	5.29668	5.02147	4.17998
Plet_gene_3285	8.0548	2.28679	3.61384	5.02974	9.55235	7.85374	28.5366	25.413	24.0641
Plet_gene_3286	0.878095	1.59967	1.2066	1.34963	0.819779	1.02435	1.85452	1.73407	2.07646
Plet_gene_3287	18.2963	24.4028	21.2213	6.85033	5.46081	6.84578	51.6301	56.7272	70.2283
Plet_gene_3280	475.845	399.102	490.88	168.317	150.985	162.624	249.251	273.399	182.816
Plet_gene_3281	5.94695	5.06343	5.16716	5.03302	6.62419	6.19862	12.0707	8.93335	11.0387
Plet_gene_8221	1045.9	558.606	531.278	106.716	119.489	135.622	631.792	687.756	755.248
Plet_gene_3283	0.096473	0.228519	0.0896038	0.35004	0.292214	0.349595	0.730973	0.836369	0.802589
Plet_gene_3288	4.43228	2.23424	1.36277	11.0057	10.2495	9.49846	7.00868	5.99665	5.68997
Plet_gene_3289	592.97	760.865	836.263	93.0944	97.3811	96.1011	106.574	105.496	126.32
Plet_gene_8229	30.8564	50.6451	52.0019	31.9052	28.6244	29.6685	14.485	13.9929	14.7669
Plet_gene_8228	2.66913	3.81238	2.78897	2.00102	1.90367	2.10879	0.536783	0.772612	0.742329
Plet_gene_3892	23.5816	28.2384	26.607	3.82391	6.41344	4.51343	9.92956	10.983	9.671
Plet_gene_3838	76.0073	98.0642	99.149	59.8914	55.674	48.4364	128.315	121.23	129.306
Plet_gene_1305	1.87084	1.28281	1.21177	2.21231	2.80353	2.11115	5.88744	6.43888	5.88772
Plet_gene_2531	134.911	179.012	150.433	91.1726	90.856	92.4281	84.9484	86.0616	90.2967
Plet_gene_3538	550.572	770.031	896.412	154.203	143.989	141.468	967.302	834.223	765.259
Plet_gene_2530	103.715	78.664	78.6146	81.1861	87.0234	83.16	71.0837	51.0851	57.8533
Plet_gene_5314	7.94431	5.75078	7.70357	6.06608	5.59877	5.33647	10.015	9.55947	10.0216
Plet_gene_2533	60.3752	56.8471	66.1989	166.169	161.77	163.346	113.299	104.097	101.765
Plet_gene_3860	5.33235	1.83283	2.45684	12.9727	11.6367	13.123	21.9513	22.3395	17.8144
Plet_gene_7521	0	0	0	0	0	0	0	0	0
Plet_gene_3862	0	0	0.077314	0	0	0	0.548448	0.453612	0.807926
Plet_gene_3863	0.0181806	0	0	0.0152229	0.0165206	0	0.233583	0.337749	0.264688
Plet_gene_3864	51.4584	24.801	29.5595	64.511	60.5272	63.7312	162.408	166.366	165.768
Plet_gene_3865	0.319204	0.300901	0.127061	0.324548	0.207185	0.268525	2.32096	1.96537	2.34733
Plet_gene_3866	75.7927	81.3601	84.0302	22.7377	22.2233	23.8028	75.0149	73.5534	74.751
Plet_gene_3867	48.8884	49.1569	47.457	49.2106	52.2758	50.8224	53.9375	53.5579	48.6743
Plet_gene_3868	1.42188	2.22824	2.46177	0.231177	0.075265	0.175087	2.01919	1.9388	1.86623
Plet_gene_3869	3.90405	4.26053	3.53542	6.7013	6.29696	6.23368	3.71369	3.62636	2.99416
Plet_gene_7251	18.9128	14.6625	13.5843	9.52326	10.3564	10.048	6.20726	5.48002	5.13708
Plet_gene_7522	0	0	0	0	0	0	0	0	0
Plet_gene_2532	214.525	219.571	262.769	95.7208	96.2357	95.4527	127.598	118.879	98.7739
Plet_gene_7525	4.95926	6.9063	6.37775	6.33518	4.96864	6.1056	10.5565	10.7249	11.5045
Plet_gene_7524	0.274353	0.309462	0.297288	0.178672	0.277003	0.469479	6.62795	7.38466	5.64268
Plet_gene_13160	0.227706	0.0630438	0.17304	0.112664	0.0376209	0.075014	1.06384	0.999864	0.742675
Plet_gene_7994	0	0	0	0	0	0	0	0	0
Plet_gene_7527	0.968915	0.789053	0.712029	1.3997	1.58674	1.70733	0.389345	0.553844	0.453968
Plet_gene_7995	0	0	0	0	0	0	0	0	0
Plet_gene_7526	3.82124	2.73827	2.03555	1.192	0.987231	0.610909	5.2205	4.17581	5.37626
Plet_gene_7996	10.7842	11.6429	14.786	20.7828	17.2658	19.2295	15.9025	21.3699	18.8691
Plet_gene_5426	21.5986	9.13594	11.0562	18.7699	16.9501	16.9729	46.9772	45.7178	35.4777
Plet_gene_5427	0.279718	0.347064	0.072167	0.346981	0.197693	0.234637	0.378832	0.492699	0.463257
Plet_gene_5424	0.164932	0.180313	0.141404	1.42349	1.69471	1.20684	0.451391	0.20741	0.329836
Plet_gene_5425	10.7145	12.8014	18.2956	32.32	30.881	34.7698	14.7161	17.3732	12.5706
Plet_gene_923	44.0341	26.0416	30.9152	23.9961	25.9987	25.6491	51.109	51.9476	43.5986
Plet_gene_2535	10.5875	13.8358	15.2869	7.12434	6.82203	6.13869	4.79427	5.43578	4.92454
Plet_gene_9379	0.0501196	0	0	0	0	0.0454054	0.891598	1.15456	0.677561
Plet_gene_9376	0	0	0	0	0	0	0	0	0
Plet_gene_7990	42.1525	33.0172	36.6669	29.2632	28.5819	28.1723	19.0322	16.0592	14.0925
Plet_gene_9374	0	0	0	0	0	0	0	0	0
Plet_gene_922	175.878	229.078	201.791	71.4261	65.985	64.9011	138.902	131.129	161.177
Plet_gene_9372	0	0	0	0	0	0	0	0	0
Plet_gene_9373	0	0	0	0	0	0	0	0	0
Plet_gene_5428	15.9394	14.2899	14.2037	47.5789	50.506	44.6802	23.118	21.8432	23.1413
Plet_gene_7991	3.23401	2.57956	6.32932	6.83421	7.17188	7.67336	1.97859	2.4318	1.081
Plet_gene_3833	111.762	142.307	128.159	59.4591	61.6296	63.626	119.489	127.339	107.231
Plet_gene_7992	0	0	0	0.305457	0.232047	0.297443	0	0	0.227619
Plet_gene_7993	0.0846125	0.0858962	0.0589409	0.0708475	0.384434	0.306616	0.209057	0.157188	0.263969
Plet_gene_5317	0.104967	0.37296	0.29248	0.505373	0.262303	0.59434	1.42642	1.15051	1.5282
Plet_gene_10614	32.2496	24.7968	23.7366	5.65901	6.35862	7.22531	25.7083	25.2565	24.1357
Plet_gene_10615	27.224	15.1389	17.0086	23.4852	26.0723	22.2367	31.3346	32.8619	30.9086
Plet_gene_10616	24.6914	17.2702	23.8184	36.8903	32.904	35.7751	16.9793	19.202	18.6529
Plet_gene_10617	8.14823	10.2685	12.9962	180.635	174.638	177.367	20.7154	19.9186	24.7191
Plet_gene_10610	5.43186	4.62487	5.85882	9.02301	7.96111	5.07969	5.4549	6.44522	7.19749
Plet_gene_10611	35.8087	44.7041	38.8628	30.1144	28.7654	30.382	27.2586	26.784	32.8378
Plet_gene_10612	367.952	163.651	213.055	244.177	233.484	262.08	382.06	359.374	293.034
Plet_gene_10613	21.0024	15.5858	15.141	22.5689	21.9063	19.066	19.5207	19.1961	20.9438
Plet_gene_2632	24.9944	38.6334	27.034	17.5977	14.9461	15.193	22.5771	21.569	25.0418
Plet_gene_10618	14.6716	14.0746	12.8119	32.5635	34.2549	34.3102	17.0322	19.014	19.0168
Plet_gene_10619	18.1056	22.4692	19.3352	51.7413	51.4952	50.3097	12.3364	13.0393	13.7687
Plet_gene_3832	11.3004	10.4953	10.3182	18.2447	19.5577	19.9605	13.5851	12.1352	12.3902
Plet_gene_2633	14.5376	9.15171	13.1253	36.2457	36.2358	32.0058	14.7689	14.6653	14.6111
Plet_gene_506	2.43475	2.25907	3.06382	8.26423	9.27797	9.22617	7.27055	6.40049	7.43244
Plet_gene_2537	48.8483	24.2437	43.4797	70.6686	63.3762	68.839	89.8484	83.891	69.7061
Plet_gene_2456	32.9609	38.137	42.9207	45.1296	48.9223	45.2516	53.4448	51.7423	35.6451
Plet_gene_3532	26.0177	27.4316	25.1753	2.3583	2.43263	2.98105	6.20096	5.38774	5.30684
Plet_gene_3831	3.86339	2.98072	5.38245	10.8692	10.6723	10.22	11.76	8.38294	8.67799
Plet_gene_5844	0	0	0	0	0	0	0	0	0
Plet_gene_138	3.29066	3.54937	4.95703	0.206649	0.186887	0.279482	1.60576	1.20736	1.17631
Plet_gene_139	11.7811	9.5789	12.006	1.09605	1.28861	0.592941	4.52792	5.1473	5.89877
Plet_gene_505	83.5936	46.1349	46.907	118.815	122.246	124.887	104.18	98.0898	87.1556
Plet_gene_132	7.23226	3.3886	9.30088	0.931644	1.01106	1.008	14.8451	16.5362	10.9921
Plet_gene_133	2.30928	0.745919	2.33984	0.439455	0.858448	0.950943	0.207479	1.17001	0.982414
Plet_gene_130	2.05413	1.21642	1.19242	5.30321	5.52195	6.51323	1.69175	1.97162	2.04712
Plet_gene_131	0.201386	0.10222	0.140285	0.0421558	0	0.0912217	1.19418	0.823069	1.04712
Plet_gene_136	13.5161	13.8349	12.6405	0.906634	1.22142	0.710336	2.91515	2.941	3.2227
Plet_gene_134	0.0716917	0.0727793	0	0.0240114	0	0.0519588	0.113365	0	0.0745532
Plet_gene_135	14.5501	11.0057	14.839	2.46846	1.64189	1.98154	4.79329	5.0174	4.25246
Plet_gene_2536	1.43358	1.73647	1.45255	1.00939	1.16946	1.22495	0.595704	0.641595	0.474346
Plet_gene_3533	86.7621	104.323	111.82	121.532	108.717	108.162	57.2059	62.243	71.7641
Plet_gene_5841	25.9879	9.63659	9.32256	22.7373	23.4029	28.1958	52.1367	37.4667	51.0565
Plet_gene_5138	10.3824	5.10809	6.71401	12.6098	11.7528	11.0752	23.9189	22.0395	21.741
Plet_gene_5139	1.58951	5.64767	6.08986	14.3074	12.4577	18.36	9.81819	11.221	9.50447
Plet_gene_1109	83.0843	38.4227	78.2697	79.9534	88.8407	75.1869	355.94	397.411	308.424
Plet_gene_1108	27.1003	39.7574	31.2332	49.2111	43.5957	44.5117	55.6896	60.7828	60.7173
Plet_gene_5130	216.368	101.769	97.644	177.378	168.609	165.727	137.293	133.425	127.391
Plet_gene_5131	49.8211	26.423	24.4979	57.3959	55.6986	53.46	47.2746	43.4075	49.2786
Plet_gene_1107	5.12407	6.37428	3.37678	3.09186	2.98588	2.46105	6.28594	6.67251	8.28892
Plet_gene_1106	23.8584	23.0965	26.2985	22.619	27.0622	25.3755	74.9504	77.2512	67.8697
Plet_gene_1101	31.4161	41.6378	32.9786	25.9399	23.8888	24.4094	49.2681	42.8807	38.0017
Plet_gene_1100	44.6761	32.2047	33.4879	37.3724	39.3619	39.0889	53.9746	56.5198	54.4969
Plet_gene_1103	1.32398	1.55085	1.0287	0.341105	0.485864	0.599725	2.59182	2.04338	1.98581
Plet_gene_1102	5.47004	4.16477	4.33002	3.69535	2.48529	3.82927	5.34461	8.59144	1.61601
Plet_gene_9170	0	5.64767	0	2.79493	0	0	12.096	9.09492	2.31413
Plet_gene_4559	3.64321	3.54854	2.1949	0.247339	0.357898	0.446018	10.7531	9.18272	8.95958
Plet_gene_4558	7.67646	10.77	8.53181	0.433323	0.783768	0.703256	6.22276	7.88354	6.18896
Plet_gene_9171	0	0	0	0	0	0	0.529571	0.702672	0.573616
Plet_gene_4555	5.35094	4.52676	3.43162	10.1343	8.9529	10.4263	23.8814	22.2481	20.8007
Plet_gene_4554	1.12462	0.704441	0.577832	12.6423	13.0097	12.768	9.08876	9.06824	8.16996
Plet_gene_4557	24.3449	18.4792	19.5318	14.1237	14.2357	13.7491	25.5116	24.1759	26.3348
Plet_gene_9865	27.6278	29.0042	22.9238	19.6593	20.2212	18.6651	43.3332	42.1113	44.8118
Plet_gene_4551	21.7169	7.00856	10.2409	36.0311	32.423	32.8308	31.0018	34.3342	33.4806
Plet_gene_4550	2.97321	1.96035	2.04978	3.54179	3.98297	3.48496	7.77017	8.32505	8.28752
Plet_gene_4553	1.67044	1.17967	0.84995	12.2354	13.1596	14.1067	4.2349	4.03691	2.88511
Plet_gene_4552	9.50393	7.84399	18.1389	8.86356	6.84572	8.12	15.8455	17.8568	14.5437
Plet_gene_8421	0	0	0	0	0	0	0	0	0
Plet_gene_8420	0	0	0	0	0	0	0	0	0
Plet_gene_8422	0	0	0	0	0	0	0	0	0
Plet_gene_8425	48.9308	54.1979	47.139	19.2322	18.0927	17.2421	68.5505	66.4591	70.6419
Plet_gene_8424	7.24287	5.09622	7.27229	9.81834	8.49926	9.87636	6.67681	6.32867	4.62307
Plet_gene_8427	19.6563	16.6201	21.9704	15.8682	15.2987	15.1745	25.3919	24.2548	21.0132
Plet_gene_8426	5.80667	7.03606	7.9445	69.9413	68.6889	75.327	14.7878	14.6414	14.9816
Plet_gene_8429	14.099	6.70789	8.05852	12.8143	14.2169	14.1011	28.0666	30.5353	28.1539
Plet_gene_8428	0	0	0	0.182675	0.0792989	0.395294	0.474354	0.291815	0.272251
Plet_gene_6784	11.033	13.3836	10.5514	33.7427	29.992	37.7788	15.8939	16.9531	13.3208
Plet_gene_9175	0	0	0	0	0	0	0	0	0
Plet_gene_6785	8.88947	10.6081	10.0472	25.4354	24.2066	23.44	4.80001	4.48403	6.45875
Plet_gene_9176	0	0.0550993	0	0	0.01233	0.00614634	0.556524	0.604983	0.522091
Plet_gene_3836	43.0004	30.3191	33.2174	41.3286	40.2904	38.9558	57.3796	59.6796	49.1535
Plet_gene_11873	0	0	0	0	0	0	0	0	0
Plet_gene_11872	1.14246	0.832023	0.830436	0.436708	0.564208	0.45	0.049091	0.092278	0.258274
Plet_gene_11871	0	0	0	0	0.0884954	0.132341	0	0.0723685	0.0253187
Plet_gene_11870	12.3862	12.1478	10.8218	24.4337	17.7412	19.0189	16.5983	11.0761	10.6974
Plet_gene_11876	0.0582542	0	0	0	0	0	0	0	0
Plet_gene_11010	2.17604	3.00098	2.11644	3.09402	3.0593	3.57078	5.55905	6.346	7.51452
Plet_gene_13169	1.79261	1.63155	1.46403	0.621096	0.61787	0.56	0.427637	0.505273	0.321407
Plet_gene_3835	122.629	54.1936	51.1219	50.1502	50.8757	47.6119	187.406	190.43	196.086
Plet_gene_8318	4.83351	4.21411	3.96119	4.99945	6.44185	5.37486	2.75378	3.16921	3.46923
Plet_gene_12119	32.7062	51.8467	46.7176	15.6214	16.355	17.5117	20.3441	21.7677	20.8654
Plet_gene_12118	112.885	118.233	127.991	96.7339	99.4791	91.6855	147.124	148.794	132.907
Plet_gene_12115	30.812	13.1417	6.40926	15.6767	16.7214	12.7938	52.1271	64.4753	57.297
Plet_gene_12114	21.6491	33.9506	30.56	21.3746	21.2612	19.6992	33.6489	38.7656	36.8277
Plet_gene_12117	1.07445	1.04227	0.831624	0.839679	1.06313	0.930129	1.60462	2.09364	1.51461
Plet_gene_12116	1.36583	1.08219	1.27632	0	0	1.61461	0.312771	2.1908	2.33838
Plet_gene_12111	2.99981	1.9933	2.69756	1.52991	2.37897	1.33412	2.64129	2.97895	2.21204
Plet_gene_12110	5.79834	6.0454	3.05663	5.77357	0.284806	4.5431	9.60247	9.89844	8.47428
Plet_gene_12113	0.112389	0	1.09606	0	0.204255	0	0.333224	0	0
Plet_gene_12112	2.70365	0.844512	1.59361	144.187	139.942	133.678	72.1445	71.1675	74.6145
Plet_gene_2534	10.2921	10.1658	13.6607	16.6531	17.3144	17.766	34.5011	33.3308	28.8543
Plet_gene_11582	0	0	0	0	0	0	0	0	0
Plet_gene_1349	13.5299	11.8375	13.2693	18.4838	19.655	21.1277	11.3483	6.81292	12.4037
Plet_gene_2992	7.68743	9.85776	6.9052	10.9256	7.62891	8.61382	28.3906	23.8272	34.186
Plet_gene_1348	14.0406	15.7059	21.5544	11.4903	10.7846	8.16	1.67564	1.53551	1.48766
Plet_gene_11587	15.0418	16.2083	21.6486	8.99519	7.88405	8.01818	2.95592	2.39101	3.31886
Plet_gene_5053	0	0	0	0	0	0	0	0	0
Plet_gene_11586	0	0	0	0	0	0	0	0	0
Plet_gene_11857	8.09204	1.02685	2.81845	24.5615	34.9275	19.2436	3.99868	2.25494	4.20751
Plet_gene_11584	0.0625087	0	0.0435434	0	0	0	0	0	0
Plet_gene_1343	73.8853	76.4869	71.9918	14.3759	12.0418	12.6094	54.6112	48.9274	45.1559
Plet_gene_11858	3.36384	3.67756	3.24449	1.29997	2.11617	5.39163	2.04584	2.40352	1.8836
Plet_gene_11589	169.739	276.616	212.403	34.6889	38.0761	34.1004	114.643	129.475	127.77
Plet_gene_5768	15.1497	19.1766	18.4354	14.8695	17.1937	15.3763	22.614	22.4687	20.0689
Plet_gene_11588	2.55851	1.87249	0.911851	35.1733	27.5203	29.5932	6.58607	5.88052	6.86814
Plet_gene_6953	1406.12	789.263	670.438	844.303	854.346	990.36	1301.7	1255.72	1119.46
Plet_gene_6952	11.177	8.18337	9.47312	10.7952	11.2913	11.7486	8.26598	8.0525	7.74001
Plet_gene_6951	15.2126	17.2302	20.581	16.4748	11.3673	13.0414	19.2592	20.6469	24.3834
Plet_gene_6950	99.6564	164.83	143.136	42.8332	40.2719	43.8176	101.405	101.887	114.424
Plet_gene_6957	0.018452	0	0	0	0	0	0	0	0
Plet_gene_6956	0	0	0.137181	0	0	0	0	0	0
Plet_gene_6955	0	0	0	0	0	0	0	0	0
Plet_gene_6954	0	0	0	0	0	0	0	0	0
Plet_gene_6959	0.552081	0.388008	0.591659	0.782297	0.887572	0.654046	6.25367	5.52259	8.17012
Plet_gene_11729	32.8413	40.6268	33.2531	467.175	448.78	408.565	39.9062	47.4749	40.3107
Plet_gene_5766	206.614	264.656	269.553	122.925	119.923	128.52	233.368	219.679	216.789
Plet_gene_10052	0.606351	0.800215	0.549098	0.0507708	0.0550987	0.0549319	0.928849	0.878627	0.788192
Plet_gene_10053	382.409	472.562	470.637	4.03661	5.09694	4.86563	289.891	280.421	248.436
Plet_gene_10050	83.0897	109.363	85.6786	129.299	128.747	129.946	147.215	133.892	163.454
Plet_gene_10051	13.1438	10.9434	9.66097	55.2125	60.4631	53.7695	38.3783	37.5461	32.1225
Plet_gene_10056	7.7654	14.0015	9.36547	35.3248	39.4946	29.925	11.34	13.005	11.2091
Plet_gene_10057	1.22553	1.37509	1.07836	0.594092	0.52751	0.584348	1.33869	0.814828	1.07322
Plet_gene_10054	0.74177	0.61611	0.814218	1.99504	1.18468	1.99564	1.39954	2.0712	2.05701
Plet_gene_10055	16.6898	27.5324	15.5015	8.44303	8.84678	4.725	16.4946	19.8951	16.6328
Plet_gene_10058	182.358	246.595	218.326	75.6103	69.1778	72.576	69.1036	83.2903	67.9624
Plet_gene_10059	47.2141	55.8776	46.5769	27.9929	26.7671	28.353	25.2865	24.4689	23.5565
Plet_gene_13642	4.51548	4.28008	5.42204	3.30044	3.58178	2.6217	8.876	8.08272	8.22399
Plet_gene_13643	27.4954	21.0702	25.1899	21.5891	21.1934	21.9046	57.2023	48.0981	40.386
Plet_gene_13640	2.31672	3.04782	2.50307	2.50066	2.78543	2.53428	0.770992	0.972029	0.966953
Plet_gene_13641	204.421	95.7701	99.5227	80.3048	86.9888	81.5783	82.8823	79.6685	80.6869
Plet_gene_9909	2.0016	4.1237	4.18294	1.87315	2.08632	1.17333	1.62909	2.05609	1.34685
Plet_gene_9908	0.13569	0	0	0.658968	0.7398	0.393366	0.750972	0.766312	0.564422
Plet_gene_13644	0.249388	0.0584242	0.16036	0.0642513	0.0348642	0.0695172	4.75878	5.61661	5.22674
Plet_gene_13645	1.4129	0.95622	0.49211	3.10548	1.92583	2.66667	11.2291	8.83681	9.73404
Plet_gene_9905	59.5734	67.929	71.9096	12.0337	17.2723	11.97	33.9819	35.4265	40.0955
Plet_gene_9904	0.387188	0.413749	0.59621	0.614271	0.481457	0.830769	2.35637	2.27146	2.20393
Plet_gene_9907	74.6634	77.5861	74.119	27.6439	24.8621	27.3757	69.9442	69.8045	49.7601
Plet_gene_9906	0.674336	0.0684567	0.0939483	10.7845	8.5787	8.85818	1.33289	1.35296	1.33238
Plet_gene_9901	4.40973	4.5211	3.56005	7.51918	7.04558	6.61417	4.97867	4.58977	5.48164
Plet_gene_9900	0.629805	0.895103	0.994434	1.125	1.48798	1.48347	0.497949	0.561607	0.392966
Plet_gene_9903	16.0554	25.0677	19.9207	14.3833	12.1061	12.2021	24.9348	25.8197	28.2162
Plet_gene_9902	82.0583	33.4154	34.2324	338.886	374.198	354.375	99.5401	93.7913	91.601
Plet_gene_3739	3.5752	3.49376	2.6534	0.671455	0.850141	0.605405	36.5225	35.8036	37.1095
Plet_gene_3212	28.1851	23.5021	28.7693	11.9208	12.4999	12.5492	8.90485	7.81538	8.83638
Plet_gene_13394	0	0	0	0	0	0	0	0	0
Plet_gene_8191	0	0	0	0	0	0	0	0	0
Plet_gene_13396	2.70805	3.43642	2.54257	2.68649	3.58418	3.12	0.145455	0.524959	0.734645
Plet_gene_13397	0.738692	1.21859	0.514571	1.08241	0.881007	0.836515	0.456281	1.13215	1.15226
Plet_gene_13390	0	0	0	0	0	0	0	0	0
Plet_gene_564	11.8923	9.58047	14.9366	3.63982	2.98815	4.40745	51.7542	52.3535	43.0738
Plet_gene_8336	13.7239	13.1838	12.9586	0	3.98683	3.24341	3.7464	4.12101	3.97855
Plet_gene_13398	2.49283	3.33305	2.54122	0.814552	0.331495	0.55082	0.600895	0.0903618	0.126455
Plet_gene_567	75.7042	102.544	151.367	31.0548	23.294	49.5106	6.79188	57.8767	9.52878
Plet_gene_5055	0.122539	0.174157	0.204865	0	0.0445401	0.0444053	0.460201	0.509927	0.484234
Plet_gene_3176	0	0	0	0	0	0	0.314182	0.118116	0
Plet_gene_566	146.712	221.389	163.208	20.23	18.9213	17.136	162.589	168.551	173.229
Plet_gene_3177	0	0	0	0	0	0	0	0	0
Plet_gene_561	1.27161	0.645449	2.65739	0	0.577749	1.152	652.871	660.267	832.426
Plet_gene_560	8.51293	4.28314	8.06284	5.06464	3.9696	4.93852	296.053	289.3	268.222
Plet_gene_563	101.433	54.9007	65.2504	504.171	501.063	464.852	120.96	130.175	159.836
Plet_gene_562	0.0630399	0.0639963	0.087827	0	0.0572839	0.0571105	3.52009	4.30972	4.06448
Plet_gene_12399	4.95675	5.77507	6.23555	2.80194	2.6987	2.53895	14.3656	14.2982	14.0936
Plet_gene_12173	0	0	0	0	0	0	0	0	0
Plet_gene_12398	22.2531	36.0582	28.0219	42.6406	40.0535	40.7077	51.5984	50.2446	47.6177
Plet_gene_12172	0	0	0	0	0	0	0	0	0
Plet_gene_6045	193.361	221.633	215.764	350.5	381.47	350.076	300.766	313.518	319.6
Plet_gene_6044	44.6305	39.4391	37.3248	20.8449	20.2777	19.3435	17.6618	16.2591	17.9054
Plet_gene_6041	13.1619	11.7086	14.7453	11.0207	8.8776	9.34244	13.8125	15.3262	10.5124
Plet_gene_6040	2541.3	1592.64	1931.48	652.151	608.658	592.704	149.551	168.669	180.502
Plet_gene_6043	1.86148	0.601273	2.32817	0.602204	0.672759	0.574905	1.98604	2.04345	2.02376
Plet_gene_6042	19.4059	17.6086	16.1278	4.79938	5.8553	5.56606	32.2486	31.5134	25.8684
Plet_gene_569	15.0443	16.2802	16.1565	1.31218	1.37656	1.1831	6.60815	7.45294	7.71377
Plet_gene_6049	47.1175	32.2724	32.9011	104.667	93.0588	98.7429	102.221	105.798	100.122
Plet_gene_6048	2.39649	2.43284	2.14636	2.8666	3.73315	3.72185	2.53763	2.41683	3.38219
Plet_gene_568	35.5613	31.4129	23.9614	21.3426	23.0297	13.2753	41.5419	18.7248	36.7538
Plet_gene_3679	0	0	0	0	0	0	0.7839	0.982349	0.389507
Plet_gene_3678	2.93213	2.01069	3.11111	6.22722	6.66982	6.84314	10.1328	10.1728	9.45038
Plet_gene_12392	26.7511	29.5602	26.0557	32.7067	32.2679	36.8885	36.4986	34.8316	43.8208
Plet_gene_3675	3.87415	4.72999	4.83611	1.03804	0.826122	0.907855	1.64384	1.41256	1.1388
Plet_gene_3674	14.955	16.7365	13.768	8.09429	7.63188	8.60594	11.3038	12.6422	11.5955
Plet_gene_3677	0.984803	0.876968	0.481412	1.05606	1.19318	0.626087	2.06609	3.04277	2.46146
Plet_gene_3676	14.8876	8.59083	9.16988	11.6784	10.965	11.0738	36.8611	28.6472	32.9193
Plet_gene_3671	0.108729	0.0367927	0	0.212427	0.428136	0.394007	1.18202	0.861822	1.39451
Plet_gene_3670	61.3414	69.5429	69.3332	53.1989	58.2861	59.3307	49.0527	48.7838	43.122
Plet_gene_3673	6.1355	6.00267	8.06076	2.58199	2.28211	2.4768	3.8016	4.29941	3.37202
Plet_gene_3672	1.99707	1.71547	1.25357	4.41015	3.3702	3.71787	2.3858	2.70711	2.60169
Plet_gene_833	22.8387	18.4293	16.3173	12.2585	12.7713	6.36632	107.649	101.393	98.6551
Plet_gene_832	187.62	210.985	218.443	75.3863	75.6904	74.1666	163.735	157.397	163.581
Plet_gene_831	4.38759	2.14095	2.90441	4.26242	3.6125	3.95294	7.83402	8.84453	7.18439
Plet_gene_830	42.2943	53.3921	59.1733	21.439	21.7236	24.7142	31.4435	30.6816	32.1562
Plet_gene_837	0	0	0.099902	0	0	0	0.0590568	0	0
Plet_gene_836	1252.12	1470.81	1134.8	20.2686	18.832	18.5441	13.0949	16.4731	20.2266
Plet_gene_835	21.1523	32.527	21.4285	7.89656	6.81249	5.92941	11.408	10.2356	13.4578
Plet_gene_834	0	0	0	0	0	0	0	0	0
Plet_gene_2816	0	0	0	0	0	0	0	0	0
Plet_gene_12397	8.51384	12.3014	8.22143	7.65683	6.71311	7.79466	7.25672	9.57359	7.72939
Plet_gene_839	0.867004	0.220039	0.503294	3.3878	3.47962	3.43636	1.49951	1.82543	2.81753
Plet_gene_838	0	0	0	0	0	0	6.64529	5.73017	4.60606
Plet_gene_2812	2.53547	1.09955	1.74906	1.50465	1.61054	3.05522	2.09223	2.19507	1.94551
Plet_gene_2813	5.99935	3.97081	4.27119	5.08974	6.4362	5.19563	0.208957	0.117835	0.109935
Plet_gene_2810	11.728	10.2632	9.03753	17.7216	17.6187	17.6173	8.98674	7.78926	8.45834
Plet_gene_2811	18.3425	20.842	15.1123	24.7139	26.313	24.968	22.5449	21.414	30.9358
Plet_gene_11015	25.8274	17.3234	16.7062	31.1353	30.9081	29.1954	20.6823	23.3478	17.8656
Plet_gene_11014	0.273924	0.185387	0.236247	0.655318	0.900828	1.22898	0.116023	0.184166	0.244164
Plet_gene_11017	4.49502	6.05611	3.8657	4.83247	4.13501	4.47441	5.92324	5.62891	7.53103
Plet_gene_11016	13.5441	23.803	18.5449	34.266	28.3732	30.5567	23.8639	22.7914	28.6843
Plet_gene_5637	0.287863	0.152468	0.17437	0.0838375	0.0909841	0.102047	0.259757	0.148807	0.221261
Plet_gene_5636	2.2579	1.06337	1.23233	2.47529	2.7709	2.23531	1.35729	1.05513	1.16191
Plet_gene_5635	2.69666	1.95541	2.46255	3.73796	3.10937	3.88008	12.9	11.6696	11.3114
Plet_gene_5634	36.2726	30.2715	32.8631	53.849	55.305	49.5936	40.5766	39.6042	38.5303
Plet_gene_5639	15.7578	19.0129	17.2464	11.8529	9.76653	10.8452	12.7523	12.7052	13.9635
Plet_gene_5638	6.36361	4.55777	5.43911	2.4517	2.83806	2.12211	2.23786	2.1178	1.46156
Plet_gene_11019	28.506	34.9596	29.4656	6.39062	5.2642	6.99769	4.45308	4.06572	3.49032
Plet_gene_11018	3.4515	2.0055	2.24613	4.22092	4.49819	3.312	4.33123	5.04523	3.70733
Plet_gene_3491	0.739797	1.11151	0.577182	6.96255	7.66362	6.75575	6.28782	7.96025	7.81635
Plet_gene_3490	1380.8	1552.55	1736.16	3518.35	3725.76	3747.74	503.634	470.042	518.365
Plet_gene_3493	6.13096	6.29312	4.71371	1.31191	1.50627	1.19314	35.7719	35.6372	33.4604
Plet_gene_3492	26.3288	23.3354	28.1071	39.757	38.1462	39.3969	42.0521	38.8268	32.169
Plet_gene_3495	35.8763	44.9885	35.1241	50.2633	49.2214	35.8209	7.80475	7.30013	6.77307
Plet_gene_3494	2.80109	16.1926	9.32256	2.01965	1.69688	1.26881	46.6769	53.7138	51.4611
Plet_gene_3497	2.30817	2.70367	3.05082	8.72178	10.7022	10.2409	2.80759	1.84713	2.2772
Plet_gene_3496	48.7302	33.4677	37.8925	16.4763	14.2297	20.8133	4.88728	4.59339	5.46392
Plet_gene_3499	0.661802	1.13373	0.691515	0.76194	0.789304	1.04922	1.79866	2.36671	2.70986
Plet_gene_3498	4.29738	3.38184	2.87752	28.3677	28.0615	31.2359	2.43632	2.79729	2.94463
Plet_gene_2720	10.8686	9.91148	9.39327	6.63257	5.12226	4.80636	6.51772	5.74934	5.09569
Plet_gene_2721	6.52758	5.97398	6.75175	143.556	144.919	142.912	3.9587	4.63014	6.01674
Plet_gene_2722	17.7222	22.2996	37.635	15.8235	14.6969	14.7043	13.0369	15.1298	11.7198
Plet_gene_2723	5.36297	9.37999	5.7973	2.05589	2.65389	2.27122	8.76134	8.48897	8.04974
Plet_gene_12289	72.0191	84.0648	69.8036	200.219	202.335	188.404	67.0446	44.8983	74.6833
Plet_gene_12288	1.10427	0.865598	1.01266	34.3163	34.9426	33.1779	18.4424	20.234	17.8357
Plet_gene_12939	153.655	120.171	140.421	23.8137	22.8845	25.4213	56.3229	53.2385	54.6925
Plet_gene_12938	3.44816	4.18614	2.17912	1.63707	0	1.90006	113.055	125.554	83.915
Plet_gene_12285	17.1207	23.6175	25.6792	8.97139	7.69359	10.4533	6.14612	6.20804	7.24627
Plet_gene_2729	26.6617	27.8654	22.8866	22.8517	28.5672	24.8196	17.9469	22.9713	22.9776
Plet_gene_12287	2.71122	3.21703	2.15843	1.88687	2.43166	2.93468	3.27107	3.45377	3.11236
Plet_gene_12286	2.2305	1.63243	1.62603	3.97415	4.78427	3.99441	1.0253	0.308368	0.404568
Plet_gene_12281	3.14309	3.57367	3.76589	6.00042	4.22703	3.87254	6.89603	3.64357	4.96819
Plet_gene_12280	1.22199	1.50169	0.806435	4.03892	6.01961	4.71954	5.33928	4.11016	3.54477
Plet_gene_12283	4.13081	7.37241	6.21915	3.34722	1.63465	2.29365	10.4038	8.96124	10.2542
Plet_gene_12282	2.37504	1.72968	2.01411	43.1021	45.744	43.0797	13.0885	13.8313	12.1344
Plet_gene_877	73.3341	33.3726	47.209	329.04	297.344	293.695	240.921	261.573	252.451
Plet_gene_11624	14.4476	9.62833	10.3001	9.00816	9.1872	8.40556	19.4529	18.8071	21.5868
Plet_gene_3731	0	0	0	0	0	0	1.16364	1.13741	1.04075
Plet_gene_876	54.1381	62.0401	65.9391	35.5972	32.2936	30.9922	58.4285	61.5789	62.3434
Plet_gene_11621	0.0383674	0.467394	0.106907	0.803142	0.83674	0.451862	0.796289	1.08341	0.718179
Plet_gene_3732	0.202762	0.411676	0.141243	0.551771	0.23031	0.137768	2.02894	2.50492	2.37212
Plet_gene_13888	11.465	5.49736	7.19079	25.8948	27.5254	28.1703	21.1565	17.668	19.4897
Plet_gene_13889	0.414011	0.210146	0	0.216661	0.141078	0.187535	1.25308	1.07678	0.887981
Plet_gene_5099	280.645	298.067	317.613	94.4379	92.4502	100.8	123.175	122.416	110.296
Plet_gene_5098	1.73533	2.07254	2.98652	4.18813	2.68998	3.69908	7.46543	7.05444	10.6153
Plet_gene_13880	1.08025	0.939974	1.1825	0.878666	0.631036	0.573204	0.625314	0.584845	0.545634
Plet_gene_13881	0.143015	0.0580738	0.0796991	0.0718492	0.103965	0	0.0565366	0.127529	0.267702
Plet_gene_13882	0.678448	0.482119	0.0945211	0.454461	0.4932	0.245854	1.60923	1.86537	1.90492
Plet_gene_13883	3.15398	1.60092	1.70882	19.88	14.6484	13.731	13.9403	15.3644	8.56411
Plet_gene_13884	2.42994	1.49306	3.47447	12.1542	12.2606	11.7021	14.725	16.4887	14.6296
Plet_gene_13885	4.00556	2.82384	9.92094	8.47796	10.2117	8.9712	4.50851	2.89384	2.42984
Plet_gene_13886	28.1333	33.1741	35.7191	7.02403	7.54925	6.4512	13.9687	15.1131	14.1513
Plet_gene_13887	7.67862	7.56807	6.4914	10.7834	11.6009	11.4476	10.6464	12.4368	9.05108
Plet_gene_9299	0	0	0	0	0	0	0	0	0
Plet_gene_4942	39.5829	28.9881	34.1581	53.0955	46.974	43.3529	61.3072	58.9011	58.9796
Plet_gene_874	1.80327	1.48008	3.42101	9.8947	9.239	8.23779	4.81565	4.93235	5.54593
Plet_gene_4940	12.2145	13.8556	12.6768	2.6086	2.2468	1.792	14.2709	14.2946	17.0731
Plet_gene_4941	7.92467	6.98849	4.34933	2.94909	2.90953	2.68317	3.95553	4.10431	3.57941
Plet_gene_4946	83.714	90.9007	106.296	151.059	142.271	106.56	95.8256	87.9963	76.0357
Plet_gene_4947	1802.93	1038.95	1371.88	925.732	976.646	994.431	942.305	876.896	779.239
Plet_gene_4944	1.03722	1.14868	0.656842	3.03969	3.08459	2.47729	5.68457	5.00991	5.00088
Plet_gene_4945	96.5107	112.708	122.495	125.367	132.427	122.603	33.9453	32.3535	34.2089
Plet_gene_12170	20.6728	22.1651	25.3865	9.53248	10.4623	8.50226	64.5758	63.3169	66.0701
Plet_gene_4948	0.111825	0.227042	0.0778968	0.280898	0.558878	0.354573	0.552582	0.581676	0.697728
Plet_gene_3734	0	0	0.131368	0	0	0	0.559138	1.05103	1.17668
Plet_gene_7947	2.25756	2.20996	3.14522	4.18565	3.15041	3.36	3.18736	2.03707	3.10228
Plet_gene_7946	0.398167	0.392979	0.400634	1.50952	1.08543	1.09217	1.12587	0.978036	0.828118
Plet_gene_7944	3.48852	2.60949	3.837	0.92242	0.633998	0.665347	0	0	0
Plet_gene_7943	3.98876	1.97136	3.36353	1.58204	1.43075	1.47396	19.9698	21.6453	20.7399
Plet_gene_7941	0	0	0	0	0	0	0	0	0
Plet_gene_7940	0	0.0498691	0	0	0.0446384	0	0.0485491	0	0
Plet_gene_7949	0.24159	0.49051	0.149592	0.325907	0.341492	0.218866	0.411203	0.658257	0.488508
Plet_gene_873	3.7059	2.85526	3.19148	3.14004	2.40308	2.82849	1.6346	1.7154	1.71996
Plet_gene_1736	41.5249	46.4244	44.7243	24.9181	27.0422	23.8255	30.6741	35.9603	35.3209
Plet_gene_1737	35.3938	34.4617	35.6888	42.8818	40.8511	39.1685	30.3222	28.873	29.3028
Plet_gene_1734	85.3792	109.899	102.737	28.8525	25.4313	22.3714	21.039	22.2733	23.7317
Plet_gene_9128	0	0	0	0	0	0	0	0	0
Plet_gene_1732	9.21368	9.41819	9.63845	41.3501	42.2386	42.3129	29.7123	29.5662	31.5292
Plet_gene_1733	0.330789	0.671615	0.837917	0.176257	0.437215	0.190703	5.29015	3.44132	4.31554
Plet_gene_1730	2.50699	1.94452	1.92297	4.6936	5.0681	4.33823	5.59562	5.14925	5.06765
Plet_gene_1731	15.9068	12.4667	16.9368	29.2605	29.0961	30.9493	40.5644	38.2476	41.0544
Plet_gene_9123	1.11744	0.583404	0.84513	1.12279	0.928377	0.780947	1.95631	2.0522	1.52726
Plet_gene_9122	0	0	0	0.0810125	0.0879183	0	0.860586	1.65362	1.60983
Plet_gene_9121	0	0	0	0	0	0	0.221033	0.166193	0.232576
Plet_gene_9120	2.79543	4.83553	4.38141	1.12413	1.01942	0.899703	0.581627	0.614983	0.803252
Plet_gene_9127	0	0	0	0	0	0	0	0	0
Plet_gene_1738	6.83251	3.37175	4.6273	7.96566	9.29141	7.80179	10.293	8.92039	7.10522
Plet_gene_1739	3.66362	1.5841	1.89042	12.6113	9.864	8.60488	5.16293	5.19277	5.85588
Plet_gene_364	0.032065	0	0	0	0	0	25.7638	25.3285	28.5765
Plet_gene_5158	1.81382	2.32228	1.92354	0.294681	0.2583	0.527299	1.15047	1.61942	1.40762
Plet_gene_10863	2.7541	3.41097	2.6859	3.45908	4.0042	3.24356	18.8898	19.7698	18.9598
Plet_gene_10862	31.9626	23.2833	23.1791	22.9395	24.4181	22.0619	41.2883	41.5745	39.9515
Plet_gene_10861	10.2457	13.0132	13.5638	2.69789	2.46446	2.814	3.25309	3.37614	3.01319
Plet_gene_10860	16.9466	22.9382	11.9242	69.085	74.3518	66.9932	48.7224	51.3895	52.335
Plet_gene_10867	103.99	118.058	121.627	26.4264	21.6795	21.7108	78.7721	77.5135	83.8873
Plet_gene_10866	2.61474	4.26399	4.2629	11.6456	7.50712	6.5016	11.1063	12.7742	11.9467
Plet_gene_10865	3.23807	1.85342	2.25563	13.3257	14.1486	15.947	16.035	17.5601	17.553
Plet_gene_10864	5.09967	4.6358	4.74732	4.48354	4.29701	4.263	6.75819	6.87286	7.54503
Plet_gene_10869	25.0904	27.9842	25.1899	51.1007	49.0112	48.888	78.4042	84.0246	89.8461
Plet_gene_10868	2.28294	2.07006	2.0998	0.723787	1.47027	1.04414	1.31431	1.26822	1.406
Plet_gene_5034	0	0	0	0	0	0	0	0	0
Plet_gene_1092	3.49692	2.85611	2.54667	11.0733	11.165	10.728	8.24728	8.27992	7.27298
Plet_gene_6129	0.188586	0	0	0	0	0	0	0	0
Plet_gene_6571	199.794	161.573	206.237	167.696	141.109	136.737	28.6862	35.5888	37.2273
Plet_gene_5156	66.3406	103.055	85.7998	96.1948	89.1473	89.5548	42.3597	43.452	48.7087
Plet_gene_6570	32.9805	30.5684	33.5054	22.4556	22.7149	22.4427	25.5801	26.9826	27.2922
Plet_gene_6573	1.90497	3.2135	2.74643	4.9439	5.28783	4.91121	2.79124	2.81003	4.22812
Plet_gene_6572	3.88667	3.40408	2.86671	2.42483	2.97778	2.6926	1.73231	2.32187	2.21903
Plet_gene_6575	90.9675	113.747	103.508	29.9138	30.5902	30.5943	19.8848	21.1061	19.8513
Plet_gene_6574	5.42715	5.63635	4.88113	3.66604	3.45942	3.44491	13.7444	15.2726	16.2676
Plet_gene_6548	45.4014	35.1844	42.7627	72.7111	62.9879	64.0717	111.481	119.745	93.0972
Plet_gene_6549	144.645	150.228	169.187	69.0304	71.2557	66.624	96.6634	34.6867	97.2486
Plet_gene_12628	17.6303	12.519	16.6272	10.359	13.0956	12.24	3.97964	4.10452	4.14615
Plet_gene_6540	0.367965	0.747094	0.585882	0.46949	0.461744	0.285732	0.346343	0.533846	0.60131
Plet_gene_6541	0.792257	0.768793	0.990146	1.25845	1.48218	1.46714	0.898133	0.97832	0.690605
Plet_gene_6542	6.97391	5.5994	5.87377	8.12203	7.66217	8.21333	9.11665	8.59789	8.63679
Plet_gene_6543	0	0	0	0	0	0	0	0	0
Plet_gene_6544	3.19082	3.6756	3.66231	5.06659	4.89756	4.47834	9.31343	9.63179	9.18088
Plet_gene_6545	83.7915	104.786	96.7053	38.1974	40.1313	36.9858	118.676	126.438	110.188
Plet_gene_6546	0.643463	1.00706	0.821764	0.695927	0.657798	0.947277	1.90781	1.49424	2.11896
Plet_gene_6547	84.854	63.5506	68.1125	23.5264	24.6127	22.9091	69.8659	70.4042	80.0596
Plet_gene_368	77.6677	85.7118	72.8468	81.6559	75.2018	73.92	107.52	110.512	115.102
Plet_gene_5154	399.967	451.896	423.914	43.6751	46.8077	46.6108	125.214	127.869	113.088
Plet_gene_240	0.200931	0.203979	0.17496	0.0841214	0.0684691	0	0.148935	0.317286	0.287307
Plet_gene_241	3.78861	6.19422	4.30596	20.7032	21.9607	21.0994	14.1298	15.1137	16.7546
Plet_gene_242	0.317901	0.72613	0.84889	2.15165	2.72023	2.856	1.85891	1.51582	1.92844
Plet_gene_243	256.823	174.245	203.044	399.232	421.993	403.2	362.159	345.634	304.062
Plet_gene_244	0.979696	1.91808	1.07243	1.9336	2.09843	3.04302	6.77764	7.07209	6.25834
Plet_gene_245	0	0.138423	0	0	0.0743427	0	0.13476	0.526889	0
Plet_gene_246	0.603012	0.473931	0.325206	0.1303	0.106055	0.158601	0.115347	0.144547	0.161827
Plet_gene_247	18.2071	16.4296	20.1989	18.0683	17.7702	15.2727	84.3056	65.1426	82.3971
Plet_gene_248	27.9213	28.1318	25.1533	4.21877	6.86758	4.94491	51.8697	45.5526	50.8672
Plet_gene_249	161.865	124.518	213.237	210.064	206.124	220.02	159.251	175.353	135.473
Plet_gene_8650	37.9408	31.8515	44.8676	47.8842	46.7223	51.12	42.7561	36.4875	34.712
Plet_gene_8651	12.5078	6.93301	5.45224	59.8822	67.5667	65.2767	42.4688	49.3805	35.5099
Plet_gene_8656	5.5924	4.96759	6.08696	5.5606	4.44655	5.27749	10.4207	6.96945	6.42141
Plet_gene_8657	103.117	87.2822	95.2792	49.3113	50.3488	48.3636	106.187	107.068	90.3446
Plet_gene_8654	848.652	840.99	946.999	338.78	339.165	319.811	764.748	743.378	762.611
Plet_gene_8655	53.0078	53.4938	56.9297	52.4214	52.5823	50.329	43.7919	47.9492	48.4419
Plet_gene_2579	7.44031	7.59911	7.56169	7.38498	7.6857	6.82244	5.9899	6.2851	4.60945
Plet_gene_7499	23.4894	7.53023	12.0567	2.07032	10.1106	2.24	75.7528	55.1207	38.5689
Plet_gene_7498	53.7331	45.1814	40.8331	41.8104	32.7978	29.5024	140.271	150.238	151.265
Plet_gene_7495	0.0491238	0.0498691	0	0.287925	0.401746	0.178013	0	0	0
Plet_gene_7497	8.70046	11.9748	14.3359	414.687	397.354	404.034	24.0597	18.5255	15.6595
Plet_gene_7496	17.4846	27.835	29.3421	9.64917	9.02733	11.16	18.8509	18.3079	21.4884
Plet_gene_7490	1.75498	1.14022	0.440105	1.29313	1.1801	1.58991	0	0	0
Plet_gene_6728	129.81	113.967	160.381	164.71	147.122	149.52	152.117	163.772	128.316
Plet_gene_6729	31.6381	50.4853	28.307	33.4582	33.4969	30.5906	8.7971	10.2812	11.1682
Plet_gene_6724	36.3753	41.7059	40.5423	164.113	152.242	169.034	104.254	115.117	123.94
Plet_gene_6725	1.20287	1.7808	1.18705	0.335728	0.409889	0.726487	0.941131	1.11731	1.09452
Plet_gene_6726	131.555	178.068	128.571	257.755	261.686	231.247	82.1494	76.0341	79.8602
Plet_gene_6727	0	0	0	0	0	0	0	0.0129189	0
Plet_gene_6720	0.759491	1.23362	1.26974	0.317967	0.552115	0.344027	1.35109	0.987658	0.908277
Plet_gene_6721	2.94921	1.90524	2.33456	4.65822	6.76071	6.13301	4.83576	6.47502	5.78533
Plet_gene_6722	1.66068	0.337175	0	3.47628	2.86719	1.95582	5.58025	7.15746	7.94403
Plet_gene_6723	17.7456	12.3672	11.3715	31.4005	34.7783	35.5191	34.2533	31.0054	30.6791
Plet_gene_796	24.2301	29.5919	27.2236	41.1155	35.5542	39.5286	45.8031	44.4496	24.9582
Plet_gene_797	32.0008	29.5897	29.6715	27.7893	26.1139	25.6638	10.0519	11.0377	13.0614
Plet_gene_794	2.78792	1.68283	1.85458	8.15977	8.05653	9.03332	10.3013	9.85454	9.6901
Plet_gene_795	0.390405	1.33761	0.951844	3.02376	2.66069	3.71368	5.64288	3.69889	5.17635
Plet_gene_792	54.9373	60.7125	59.9067	63.9535	67.6147	65.94	51.6601	56.671	63.1565
Plet_gene_793	11.7122	9.74967	9.51844	29.8453	28.5935	29.9924	13.813	12.8228	14.2908
Plet_gene_790	0.227736	0.297246	0.22663	0.408616	0.295632	0.383158	0.450144	0.459339	0.57515
Plet_gene_791	24.3829	23.5972	19.7477	7.80982	8.77587	6.38733	34.0416	35.0644	39.3708
Plet_gene_12700	1.95203	2.37797	1.08782	0.653785	0.354758	0	22.7644	22.3384	17.4575
Plet_gene_12701	0	0	0	0	0	0	0.316443	0.773276	0.416211
Plet_gene_12702	0.451076	0.30528	0.209479	0	0.27326	0	3.86359	3.46367	4.53445
Plet_gene_3730	361.613	807.617	155.015	885.062	460.033	1214.64	49.4837	202.569	98.3506
Plet_gene_12704	0	0.82148	0	0	0.183829	0	2.19928	2.85625	1.683
Plet_gene_12705	0	0	0	0.161424	0.0750787	0	1.17041	0.859555	0.343683
Plet_gene_798	1.71516	1.11614	1.14372	1.45454	1.61184	1.42767	2.52815	2.73969	2.35529
Plet_gene_799	14.6277	9.04372	9.6533	20.2598	20.9374	19.5456	41.1232	40.101	40.259
Plet_gene_9753	50.8416	27.4545	27.8033	38.1941	45.5157	41.5396	30.3281	37.7508	33.6825
Plet_gene_11241	0.363613	0.442955	0.607901	9.92536	3.63453	3.75529	2.22802	2.81007	1.73938
Plet_gene_11242	0	0.0271523	0.149053	0.0447906	0	0.0726923	2.29972	2.34528	2.05824
Plet_gene_11243	16.4177	11.0191	9.39355	3.94936	3.57168	3.97174	25.6084	27.9947	31.9765
Plet_gene_11244	38.0657	53.8169	50.8943	59.9963	59.9295	58.5247	23.8863	23.0975	23.1053
Plet_gene_11245	12.1339	6.55409	8.10159	21.8917	23.5082	22.483	25.7035	26.8798	22.1414
Plet_gene_11246	0	0.0740679	0.101649	0.122183	0.397794	0.0660984	1.4782	1.73495	1.32778
Plet_gene_11247	17.2091	5.72298	9.09419	14.5337	9.43656	13.3056	117.295	109.47	119.718
Plet_gene_11248	3.50822	6.16269	6.06162	3.68626	3.84422	3.52099	5.28574	6.93907	5.41872
Plet_gene_11249	1.59751	1.32301	0.95664	0.36374	0.458415	0.469723	0.789412	0.843472	1.39897
Plet_gene_8249	0.101962	0.232894	0.142052	0.0320153	0.0926516	0.0692784	1.62489	1.75212	1.59047
Plet_gene_8248	1.49874	0.6119	0.680884	0.832069	0.843784	0.678887	3.47762	3.12324	3.87947
Plet_gene_8245	3.99021	2.29802	1.92432	3.72658	3.06805	2.78069	6.82534	6.24384	7.38128
Plet_gene_8244	0.756605	0.31627	0.310029	1.5279	1.57725	1.93536	1.31957	1.68669	1.61989
Plet_gene_8247	154.83	121.619	173.961	62.5533	64.6758	69.0133	86.5165	92.1303	82.0353
Plet_gene_8246	80.0256	97.9654	110.001	13.6163	17.888	17.0585	13.1111	10.4941	9.34553
Plet_gene_8241	1.62523	1.01531	1.21922	0.732754	0.51121	1.58562	4.69508	3.01925	4.35525
Plet_gene_8240	0.704681	0.602419	0.981759	0.931644	1.01106	0.9072	1.09964	3.66553	1.81274
Plet_gene_8243	21.3877	15.5625	12.4012	74.5315	88.4116	78.288	54.6153	50.068	54.6392
Plet_gene_8242	14.4982	3.87921	6.57638	17.88	19.4042	23.2145	28.7683	29.8153	36.582
Plet_gene_7239	38.4098	44.6637	38.786	9.35526	11.0795	10.458	10.7902	10.0079	10.4859
Plet_gene_7238	3.53224	2.01703	2.82963	4.91701	4.13251	4.12	9.07637	9.48207	10.1014
Plet_gene_12176	5.37987	6.90133	6.64349	12.7973	12.1772	12.3397	14.0899	15.0825	16.7838
Plet_gene_7231	0	0	0	0	0	0	0	0	0
Plet_gene_7230	0	0	0	0	0	0	0	0	0
Plet_gene_7233	0	0	0	0	0	0	0	0	0
Plet_gene_7232	0.12227	0	0	0	0	0	0	0	0
Plet_gene_7235	18.0806	8.82449	6.29747	113.107	119.905	95.13	23.0237	15.2443	11.2091
Plet_gene_7234	0.150585	0.0509565	0.0233105	0.378262	0.380098	0.348632	0.165359	0.0994659	0.104397
Plet_gene_7237	26.1115	21.4976	29.8153	9.76724	11.0075	12.2748	13.4794	13.0356	12.1772
Plet_gene_7236	4.16502	2.65773	3.06713	51.4148	53.0942	57.0302	10.8788	6.80903	7.30127
Plet_gene_5151	311.46	315.531	275.636	0.992593	1.02051	1.09279	590.187	582.353	638.268
Plet_gene_10269	0.0521557	0.035298	0.024221	0.174683	0.110585	0.04725	0	0	0
Plet_gene_10268	0	0	0	0	0	0	0	0	0
Plet_gene_2694	34.3835	59.2794	37.6464	18.843	19.6131	18.8716	14.965	16.1632	22.4453
Plet_gene_2956	1.32197	1.11835	2.60916	4.15089	4.20441	2.59485	9.36325	8.18624	10.6542
Plet_gene_10261	0.0150359	0.030528	0.0418959	0	0	0	0	0	0
Plet_gene_10260	0	0	0	0	0	0	0	0	0
Plet_gene_10263	0	0	0	0	0	0	0	0	0
Plet_gene_10262	0.167317	0	0	0	0	0	0	0	0
Plet_gene_10265	1.66378	2.11128	1.25557	2.93134	3.4332	4.05084	1.23324	1.10757	0.973233
Plet_gene_10264	0	0	0	0	0	0	0	0	0
Plet_gene_10267	0.109946	0.267874	0.0612706	0.66283	0.619424	0.398419	9.69246	9.88578	11.8679
Plet_gene_10266	7.75724	8.43174	10.6982	13.253	14.0267	13.9132	12.2354	16.4198	14.4226
Plet_gene_13079	23.2041	27.5143	22.7885	26.8345	27.048	24.7262	23.7785	36.8885	34.5142
Plet_gene_13078	0.283118	0.172448	0.157776	0.023706	0.102907	0.0512977	0.167884	0.105192	0.323861
Plet_gene_13071	1.17248	1.65179	1.83351	0.731291	0.478351	0.899613	2.08103	2.62268	1.77914
Plet_gene_13070	13.4128	9.87698	12.3516	10.7416	9.30268	10.8395	52.4964	56.461	53.6001
Plet_gene_13073	6.74602	9.96125	11.2294	9.16973	7.64266	9.36567	11.083	15.5597	14.8505
Plet_gene_13072	24.1075	18.0105	26.6348	64.8309	65.5105	65.9703	16.1356	15.8827	17.9325
Plet_gene_13075	0.90829	0.806811	1.10725	0.736759	0.825355	1.28571	1.12208	0.928053	1.00358
Plet_gene_13074	2.23407	2.13455	1.95294	48.5996	49.5977	50.7175	15.8019	17.1221	15.5338
Plet_gene_13077	0.124667	0.158198	0.30395	0.052193	0.113284	0	0.246417	0.370559	0.0648216
Plet_gene_13076	14.9679	15.6656	12.5488	2.93912	3.49057	4.56	4.32001	5.6105	5.50984
Plet_gene_8869	39.1293	33.5474	35.5139	29.2802	31.1342	29.9556	28.6449	28.2895	30.0388
Plet_gene_8868	1.13151	1.77088	1.05095	8.80325	9.72503	10.7634	6.94263	8.12797	10.492
Plet_gene_645	2.12069	1.07643	1.02424	3.13705	4.05966	3.39416	6.34353	6.49262	6.23375
Plet_gene_8861	0	0	0	0	0	0	0	0	0
Plet_gene_8860	33.5715	48.2974	44.9008	39.6752	43.7545	43.6221	66.1679	70.1363	85.3835
Plet_gene_8864	0	0	0	0	0	0	0	0	0
Plet_gene_8867	9.97948	16.0697	11.0268	17.4803	16.6773	19.9522	9.636	7.50096	9.66209
Plet_gene_8866	0.204157	0	0.18962	0	0	0	0	0	0
Plet_gene_3806	0.0148552	0.0301611	0.206962	0.024877	0.0269976	0.0403738	0.0734071	0.0220777	0.0772407
Plet_gene_3807	3.47705	1.15521	2.02576	2.75259	2.29786	2.74909	6.87274	5.82526	6.0483
Plet_gene_3804	0.230256	0.105564	0	0.354497	0.350969	0.343178	0.396398	0.375321	0.223998
Plet_gene_3805	0	0	0	0	0	0	0	0	0
Plet_gene_3802	3.42999	5.53572	4.67269	8.13199	8.48655	9.0534	5.35162	4.6003	5.48084
Plet_gene_3803	0.779058	0.263626	0.0556606	0.853032	0.76238	0.778169	0.414585	0.608604	0.706288
Plet_gene_3800	7.40125	10.4188	8.90217	3.47043	2.9592	3.30785	3.04778	2.38327	3.6944
Plet_gene_3801	0.678448	1.37748	0.378085	1.13615	2.8359	2.21268	1.47512	3.32741	3.38653
Plet_gene_3808	0.043182	0	0.0601609	0.337465	0.274674	0.482484	0.0711279	0.0641768	0.0748425
Plet_gene_3809	0.414011	0.394024	0.2163	3.22826	2.96264	3.70381	1.43209	0.865267	0.672713
Plet_gene_2697	26.2644	43.4847	35.7266	20.832	19.1798	20.4196	21.1904	19.588	16.8842
Plet_gene_9354	0.0423063	0.0343585	0	0.0921017	0.0845754	0.222297	0.0334491	0.0251501	0
Plet_gene_9356	0	0.0114383	0	0	0	0	0.662567	0.715871	0.52727
Plet_gene_9357	5.02489	6.25495	5.16716	0.601061	0.434865	0.541936	55.5731	44.63	43.3589
Plet_gene_9350	2.22531	1.75705	0.688954	3.51954	2.69616	2.912	57.9143	56.7743	43.4542
Plet_gene_9351	3.23029	4.03232	3.8337	2.9452	2.76139	3.05652	3.33439	3.69842	3.35922
Plet_gene_9352	200.278	175.078	158.89	132.759	40.4424	88.2	140.204	134.357	63.6386
Plet_gene_9353	0	0	0	0	0	0.0220087	0.0240096	0.108316	0.0252634
Plet_gene_9358	0	0	0	0	0	0.0933333	21.6873	19.5985	17.4631
Plet_gene_9359	5.56327	0	1.93768	34.9367	17.6936	18.27	1453.58	1290.86	1438.38
Plet_gene_310	0	0	0	0	0	0	0	0	0
Plet_gene_10678	42.6065	30.8556	40.077	29.4642	27.4548	35.4849	53.6409	60.095	55.3134
Plet_gene_10679	0.946741	1.13239	1.21452	1.45202	1.60986	1.72388	0.685537	0.647796	0.526382
Plet_gene_10676	69.6056	37.3885	33.0458	77.4926	83.001	77.5144	86.7776	92.7438	85.0309
Plet_gene_10677	5.69265	3.15219	6.84948	3.89991	8.46469	1.64093	18.924	13.8443	3.22902
Plet_gene_10674	0	0	0	0	0	0	0	0	0
Plet_gene_10675	106.986	101.369	116.46	128.041	112.513	134.917	139.287	155.398	144.782
Plet_gene_10672	0.985163	1.29426	1.21105	1.45569	0.631913	1.1025	0.744546	0.861261	1.44633
Plet_gene_10673	0.548331	0.55665	0.668441	0.439996	0.404839	0.424312	0.790294	0.71306	0.890964
Plet_gene_10670	10.1511	6.71532	6.49787	18.5053	20.4151	19.5524	14.1898	12.3455	11.3805
Plet_gene_10671	15.23	23.0714	12.8629	17.5096	15.4886	17.4434	13.258	13.3111	16.1661
Plet_gene_11155	22.5886	28.0586	30.3019	45.2714	47.3014	41.4513	9.87279	8.04651	9.90386
Plet_gene_2691	67.3212	58.3023	58.2479	43.1944	45.4467	39.3018	47.762	35.2438	54.5808
Plet_gene_3551	28.629	36.2974	30.1321	49.0945	41.2376	45.3034	20.263	25.9191	29.7717
Plet_gene_7375	6.67593	5.02016	4.4782	3.209	2.92084	3.808	35.6771	30.6839	38.4403
Plet_gene_11153	2.54321	1.10648	1.51851	1.67316	1.93959	1.44	0.763014	0.303726	0.613953
Plet_gene_2553	0.800197	0.541558	0.583959	0.574301	0.45013	0.517808	4.02949	3.34122	3.44742
Plet_gene_2552	9.43178	14.5867	9.75258	4.25718	3.41484	3.87179	3.64118	3.44961	4.59761
Plet_gene_2551	22.9245	12.3665	19.9114	19.2754	18.9138	20.3338	27.2066	23.4501	18.3535
Plet_gene_1123	26.9655	15.1491	21.1549	6.79552	6.30426	5.33647	21.2165	18.968	20.1466
Plet_gene_1122	8.53898	4.81585	3.96549	1.22775	1.21484	0.781395	4.26216	4.13405	5.02292
Plet_gene_1121	86.0779	115.808	115.154	21.6019	23.11	25.2554	19.2135	20.2614	18.3096
Plet_gene_2222	0	0	0	0	0	0	0	0	0
Plet_gene_5408	2.45294	2.70929	2.8433	6.9175	6.70474	8.33778	6.71031	6.98487	5.06089
Plet_gene_5409	31.2505	17.0825	17.1282	52.6782	47.3076	44.1156	64.5528	65.3793	64.21
Plet_gene_1125	42.9774	32.0179	46.4255	31.5763	31.9526	33.5744	26.7215	28.0653	24.9961
Plet_gene_5159	0.651022	0.150204	0.206137	0.371667	0.322679	0.348511	25.0343	24.6724	15.6327
Plet_gene_5404	83.8771	75.1575	79.8922	132.938	138.826	139.957	83.7416	82.9991	93.0103
Plet_gene_5405	104.185	57.1613	64.3546	62.1096	53.6168	59.8691	166.945	145.819	139.9
Plet_gene_5406	50.0695	25.7607	29.8028	125.682	130.427	131.007	35.2594	35.8996	32.5845
Plet_gene_5407	80.6544	38.3406	43.5933	54.2803	56.1067	53.6654	62.6226	58.459	57.1471
Plet_gene_5400	0.959185	1.75273	0.8018	7.3889	7.84443	6.77793	13.0819	12.9724	15.5605
Plet_gene_5153	3.8515	4.63399	2.58358	21.2606	23.0729	19.7723	5.21623	6.14808	5.04362
Plet_gene_5402	45.3365	47.2044	54.8335	116.108	102.615	110.429	61.711	60.9618	50.2546
Plet_gene_4573	199.165	134.415	100.76	462.096	454.977	402.192	246.319	286.076	248.769
Plet_gene_4572	74.826	65.2306	69.3691	67.3113	73.3019	73.836	30.24	38.0333	27.191
Plet_gene_4571	206.954	211.223	189.118	141.61	126.383	114.912	259.515	275.328	312.408
Plet_gene_4570	270.652	244.541	271.522	495.611	499.026	471.898	521.522	507.514	485.157
Plet_gene_4577	4.01285	4.38235	3.98125	2.59639	3.12158	1.68	6.45962	6.34792	6.89181
Plet_gene_4576	0.364378	0.369906	0.362607	2.57156	3.00362	1.85095	1.04176	0.705932	1.04204
Plet_gene_4575	1.61615	0.50482	0.606203	0.312283	0.564838	0.675754	8.41622	6.37429	8.53255
Plet_gene_4574	459.849	881.706	686.552	322.275	295.469	301.14	369.609	369.073	407.942
Plet_gene_4579	1.00752	0.667048	1.83088	6.01534	6.56791	5.75433	0.0432928	1.0742	0.72886
Plet_gene_4578	9.35939	8.00641	8.52581	2.76753	2.6466	2.34212	6.7272	5.73904	5.47905
Plet_gene_7340	0	0	0	0	0	0	0	0	0
Plet_gene_8407	1.567	1.63286	1.06269	0.756701	0.70066	0.691028	1.73713	1.42936	1.91407
Plet_gene_8406	0.625868	0	0	0.582278	0.631913	0	7.83492	7.00205	6.61697
Plet_gene_8401	0	0	0	0	0	0	44.4706	35.9906	35.5627
Plet_gene_8400	1.99457	1.96527	1.74357	2.32502	2.36329	2.26756	2.97617	2.70275	2.56222
Plet_gene_8409	4.37418	4.48365	3.90495	8.24967	7.83379	5.80947	3.73541	4.26028	3.22388
Plet_gene_8408	0.735087	0.3392	0.698264	3.21739	3.09694	3.63243	1.35391	1.61389	1.14664
Plet_gene_5981	1.37519	1.31991	0.975373	2.13545	1.61315	1.65357	2.66878	2.93564	2.57415
Plet_gene_8800	3.87743	3.93626	2.93588	3.10548	3.21701	3.81818	16.078	18.29	14.2003
Plet_gene_11819	10.0642	8.23028	10.9056	3.30055	3.86134	3.799	13.8422	13.5863	8.75067
Plet_gene_11818	3.94204	5.09531	4.87322	0.743828	0.746691	0.674012	10.7879	10.1412	9.52674
Plet_gene_5980	0.855888	0.802037	1.1007	2.03969	2.9913	2.26651	3.1883	3.96282	3.35481
Plet_gene_11815	0.24454	0.186187	0.170346	0.563082	0.416646	0.664615	13.8059	16.0138	9.53625
Plet_gene_11814	5.47608	5.94865	7.2405	6.8048	4.72251	6.31975	4.37787	5.02825	3.80852
Plet_gene_11817	7.52991	9.02908	5.82539	0.979117	0.917682	1.28408	2.87167	3.56792	2.81897
Plet_gene_11816	778.858	773.731	852.581	223.595	257.82	131.04	274.909	268.713	266.125
Plet_gene_11811	59.6383	50.8291	53.325	13.9747	13.7504	10.2816	107.984	99.0519	111.773
Plet_gene_11810	0.284255	0.288567	0.622322	0.646031	0.2952	0.22073	0.642124	0.301756	0.211143
Plet_gene_11813	0.992368	1.92326	1.71773	4.78412	5.00065	5.63935	3.18003	2.32401	2.93957
Plet_gene_11812	5335.04	5578.89	4607.59	11.1343	16.029	13.8498	4631.8	4832.61	5425.32
Plet_gene_1387	25.5381	29.8843	28.257	15.5097	14.983	14.7648	26.8521	25.4973	24.8163
Plet_gene_1386	0.353957	0.749899	0.385929	0.927779	1.0628	1.12929	1.58177	1.6582	1.45633
Plet_gene_1385	85.7305	101.414	101.373	68.1642	73.3201	75.9989	40.9793	33.7267	38.8741
Plet_gene_1403	0.445062	0.225907	0	0	0	0	6.26794	0.330724	0
Plet_gene_1383	25.2025	43.5779	41.4411	47.6005	45.5104	44.005	15.569	15.7468	15.6989
Plet_gene_1382	211.511	211.462	220.598	33.5929	37.4287	31.0154	113.242	109.552	99.4631
Plet_gene_1381	13.0722	6.72783	7.00248	24.216	22.8363	24.6216	39.1583	42.3194	38.5478
Plet_gene_1380	12.1846	9.1818	10.366	22.6338	21.927	20.1291	7.69072	6.64492	7.20504
Plet_gene_4102	48.6537	53.8452	50.1714	11.8876	11.6326	14.7406	33.265	32.3315	32.5554
Plet_gene_1389	8.05457	6.42732	7.72464	12.171	11.6085	11.6073	17.1795	18.29	22.0115
Plet_gene_1388	8.9422	10.1173	6.65707	25.9489	30.5799	24.9836	4.65491	5.22463	4.25914
Plet_gene_1057	102.51	112.151	134.219	27.1602	26.8787	28.2846	53.4496	53.562	65.3458
Plet_gene_4100	1.56712	2.54543	3.27496	1.14815	0.818817	1.34873	3.7558	3.87203	2.68896
Plet_gene_1056	138.542	158.436	104.146	0.361804	0.245403	0.391456	102.597	109.251	132.248
Plet_gene_4101	24.6588	22.2473	44.462	2.76975	3.2108	2.55405	13.7455	14.4133	12.6261
Plet_gene_5020	0	0	0	0	0	0	0	0	0
Plet_gene_12137	55.6884	49.756	46.5819	8.57113	10.4139	9.6768	30.6799	31.5842	27.191
Plet_gene_13440	1.50359	3.66336	0.837917	2.01437	1.18412	2.63351	16.9404	18.026	24.3922
Plet_gene_12135	0.932067	1.18276	1.54203	4.53628	5.02883	5.43581	1.2666	1.47181	0.787532
Plet_gene_1054	0.227072	0	0.158178	1.04572	0.206339	0.822857	0.785456	2.36232	8.50089
Plet_gene_12133	193.812	222.091	197.329	55.8987	53.8321	52.9881	120.069	125.362	126.808
Plet_gene_12132	71.6441	50.1403	52.9318	86.802	98.64	91.2117	274.373	278.897	243.548
Plet_gene_12131	0.264132	0.972003	0.643978	0.801712	0.930056	0.867418	1.69677	1.71741	0.686686
Plet_gene_5026	0	0	0	0	0	0	9.99671	9.14502	9.4669
Plet_gene_8706	3.49238	3.41351	4.36293	9.47353	9.36313	9.70086	8.01552	8.27883	8.26904
Plet_gene_12139	1.08213	0.704199	1.73957	2.8112	2.29443	2.96618	1.64534	1.27836	1.29845
Plet_gene_13838	22.4106	12.8405	13.7466	26.2794	21.5089	25.8181	33.041	30.6544	27.5622
Plet_gene_8707	2.75826	3.0374	2.50759	11.7238	10.238	12.4518	2.95701	4.13405	5.80964
Plet_gene_5024	1.04626	2.16511	1.62583	0.993979	0.932443	1.36709	1.65045	1.49514	1.71572
Plet_gene_1398	54.5731	52.9806	43.9208	14.8619	26.4802	15.84	47.651	39.9625	35.263
Plet_gene_1050	22.6368	24.5382	15.5015	15.7416	13.597	11.4703	77.733	63.5789	77.0047
Plet_gene_5798	14.2115	15.5883	10.6723	11.29	10.4256	12.4665	31.2078	31.5785	35.3608
Plet_gene_9964	65.242	87.2822	57.3084	46.8645	43.353	43.12	47.9287	42.468	49.0876
Plet_gene_4108	4.38764	4.07059	4.47495	9.54496	9.17585	8.42536	7.38625	5.94368	6.35294
Plet_gene_5799	39.569	37.1185	48.8969	55.8088	57.4777	59.0215	56.078	55.484	50.4868
Plet_gene_4109	2091.79	1287.67	1317.62	1225.11	1284.05	1093.68	2749.09	2563.11	2244.71
Plet_gene_13837	11.2761	12.6872	12.4567	4.87043	4.3493	4.81792	8.83652	9.33635	8.87458
Plet_gene_3557	0.754342	0.765786	0.919578	0.710576	0.856831	0	1.86379	1.96192	3.43197
Plet_gene_5029	0.855888	0.814568	1.08063	0.179162	0.340261	0.290769	1.45385	1.9279	0.862236
Plet_gene_1399	1.20649	0.680443	2.24118	0.336739	0	0.971566	4.50454	5.47886	3.90335
Plet_gene_13831	6.41272	5.95131	6.46728	7.01238	10.7412	10.3618	5.43907	9.45942	8.73398
Plet_gene_7002	196.569	119.946	124.75	219.158	180.065	194.88	348.219	350.804	307.449
Plet_gene_7003	58.5983	54.7338	60.2352	39.5622	34.8299	41.33	40.4376	36.3697	31.9063
Plet_gene_7000	15.9421	16.943	18.9266	58.1482	56.4835	56.0714	15.7807	16.216	17.5668
Plet_gene_7001	18.5658	12.9371	13.2483	6.98733	8.81739	6.91535	21.9288	25.0447	21.1904
Plet_gene_7006	0	0	0	0	0	0	2.79466	1.41608	1.34245
Plet_gene_7007	0	0.0271523	0.0745263	0.0447906	0.072913	0.121154	0.158602	0.337879	0.180791
Plet_gene_7004	0	0	0	0	0	0	0.186765	0.274005	0.239657
Plet_gene_7005	33.8433	33.886	27.7735	42.7004	32.0169	39.48	50.4001	58.2212	55.9248
Plet_gene_7008	1.12066	1.54397	0.83641	1.03888	1.23655	1.08777	2.68976	2.26035	2.62213
Plet_gene_1058	15.9317	14.3956	13.3295	15.1817	18.4941	15.8262	9.0757	8.61724	8.70575
Plet_gene_2435	11.9716	5.19491	5.03634	24.4507	22.5676	22.2441	12.4811	13.536	13.67
Plet_gene_1808	0.0704212	0	0	0	0	0	6.95973	7.16918	5.98061
Plet_gene_10074	5.05752	3.08055	1.20791	35.5719	33.6145	27.8836	3.42744	5.47628	6.6118
Plet_gene_10075	12.8712	8.58587	10.2055	16.282	15.9691	14.0576	16.7287	18.3907	16.8453
Plet_gene_10076	14.7824	11.3599	11.5154	19.0854	17.9102	20.88	45.3993	40.9153	34.4475
Plet_gene_10077	80.5525	92.4165	77.6354	482.607	490.155	473.094	192.755	203.969	293.187
Plet_gene_10070	0.274053	1.08502	0.954524	0.596619	0.622574	0.546207	1.02922	0.957145	0.968971
Plet_gene_10071	4.6055	6.41311	5.90532	4.88004	5.59231	6.05539	14.0979	13.7196	15.3852
Plet_gene_10072	4.6303	7.01574	5.19925	2.77757	3.26554	3.13044	4.57613	6.52205	6.6118
Plet_gene_10073	2.81031	2.2416	2.27728	13.9987	12.7164	14.2107	5.35648	4.83727	4.44337
Plet_gene_10078	4.5036	6.18555	6.2744	19.742	23.8321	27.36	51.3164	37.4033	44.0787
Plet_gene_10079	2029.08	2646.19	3180.62	1773.51	1836.45	1861.13	1316.57	1309.37	1138.13
Plet_gene_9431	0	0	0	0	0	0	2.67429	2.46075	2.45975
Plet_gene_9430	0	0	0	0	0	0	2.23058	2.64815	3.0059
Plet_gene_9433	0.575511	0.389495	0	0.722827	0.174321	0.0868966	0.473982	0.926598	0.698229
Plet_gene_9432	0	0	0.0639236	0	0	0	6.75654	6.54629	4.9384
Plet_gene_9927	17.2084	16.6559	11.4947	11.2508	9.33946	10.1227	8.1075	9.66948	7.40326
Plet_gene_9926	84.4251	94.7224	108.374	46.5005	44.8769	46.2442	57.7792	62.0108	67.4955
Plet_gene_9925	4.70965	7.47047	4.9211	5.86591	5.84882	4.96	10.0655	8.9243	9.12184
Plet_gene_9924	17.3165	19.6565	17.1051	18.226	20.4536	17.611	14.4596	15.1867	15.0552
Plet_gene_9439	0	0	0	0	0	0	3.74691	4.08301	3.31406
Plet_gene_9438	0	0	0	0	0	0	1.57091	1.36287	1.90725
Plet_gene_9929	0.981754	1.36578	0.354609	2.86191	3.23804	2.37176	7.07937	6.94413	8.28096
Plet_gene_9928	36.2756	35.9749	29.835	22.9721	23.5452	26.9951	36.981	35.6208	37.882
Plet_gene_13668	9.89872	12.3102	9.93063	7.1511	6.80294	6.23109	13.4877	14.9213	11.8757
Plet_gene_13669	2.81808	3.4034	3.04614	4.67856	5.56304	6.03039	6.7707	6.78779	6.51797
Plet_gene_10388	182.404	220.379	241.262	15.4118	15.5961	12.6536	63.0537	66.5407	65.6696
Plet_gene_10389	35.7221	24.9687	31.8188	20.0222	19.29	21.8179	22.0651	21.6494	20.4263
Plet_gene_10386	1.07338	0.159464	0.145896	3.57313	2.40276	1.82626	4.16569	4.06596	4.54659
Plet_gene_10387	3.34701	4.72935	2.83563	4.31738	4.3566	3.97463	1.74333	1.07553	1.88141
Plet_gene_10384	0.825062	0.598271	0.821052	0.710576	0.535519	0.405763	0.0465948	0.0700687	0.0980564
Plet_gene_10385	4.15413	5.44095	4.99315	1.67778	1.59875	1.01833	2.18962	3.29272	2.64279
Plet_gene_10382	1.71788	2.11955	1.32554	0.686009	0.216141	0.430974	5.11945	4.79197	5.27688
Plet_gene_10380	0	0	0	0	0	0.0812903	1.50757	1.40024	1.49299
Plet_gene_10381	0.834491	0.627519	0.818133	2.22559	1.79744	2.632	5.37601	5.44317	4.30686
Plet_gene_479	0	0	20.6686	0	0	0	0	0	0
Plet_gene_478	0.345009	0.262683	0.420582	0.216661	0.23513	0.390698	0	0	0
Plet_gene_473	0.0789117	0	0.0824546	0.346889	0.358532	0.214468	0.565417	0.60105	0.492368
Plet_gene_472	15.1726	12.8356	20.1989	12.1396	9.49784	16.6473	25.9914	34.5757	35.9392
Plet_gene_471	0.0285296	0.0289624	0.0397473	0.0477766	0.0648116	0.0387692	0.0986854	0.212003	0.133508
Plet_gene_470	100.972	174.194	154.382	176.949	163.833	176.229	80.6401	76.3253	74.4615
Plet_gene_477	247.819	320.377	418.54	308.29	299.642	321.338	106.298	85.9382	89.059
Plet_gene_476	2.19489	0.926572	1.48354	3.00237	4.16668	3.38625	3.15716	2.9552	1.89831
Plet_gene_475	0.834491	1.6943	0	15.3721	10.8689	12.852	11.8211	11.782	8.09946
Plet_gene_474	0.375052	0.444199	0.348348	2.14592	1.87444	2.24629	2.32695	2.70958	1.79844
Plet_gene_7587	1.06357	0.664432	0.683888	1.02755	1.41251	1.33412	48.19	42.8604	44.6661
Plet_gene_7586	2.85891	1.41192	1.56091	4.78762	3.82658	4.83	12.2564	12.2586	10.4859
Plet_gene_7585	38.7479	28.2966	38.1304	22.7629	21.3261	21.407	17.957	16.7919	17.1293
Plet_gene_6069	49.3488	49.3074	48.1911	24.16	26.4552	27.8897	30.6531	32.4298	29.706
Plet_gene_7584	0.494513	0.251008	0.574128	2.82944	2.92084	2.016	1.05891	1.53113	1.28563
Plet_gene_6063	4.04125	3.09024	2.26672	35.0685	31.8579	38.9887	40.8215	42.7445	36.4039
Plet_gene_6062	17.2754	23.3503	25.2919	13.8657	13.3921	16.8	21.3175	20.09	16.6455
Plet_gene_6061	76.2963	68.5789	100.76	85.1789	74.3852	67.68	59.6946	50.1992	45.4561
Plet_gene_6060	71.9637	69.9583	65.2562	135.84	119.697	124.212	70.2349	89.3489	93.8716
Plet_gene_6067	11.9257	14.8524	15.0732	28.464	30.8346	26.9543	5.95384	3.15193	4.73054
Plet_gene_6066	11.1265	5.81543	8.59487	19.2786	16.5173	20.0602	47.034	43.2234	45.137
Plet_gene_6065	10.6249	14.8136	11.2661	13.0583	11.9753	12.3521	9.17867	10.8547	10.3219
Plet_gene_6064	1.38937	1.04608	0.935572	4.75032	4.00847	4.46835	2.63181	2.79619	2.29968
Plet_gene_11385	5.59335	9.70789	8.37917	3.47478	4.2082	2.56087	5.64679	7.19549	7.69292
Plet_gene_11384	0.452095	0.764922	0.209952	0.105152	0.136938	0.0910158	3.20211	2.25833	2.50741
Plet_gene_11387	0	0	0	0	0	0	0	0	0
Plet_gene_11386	0	0	0	0	0	0	0	0	0
Plet_gene_11381	18.9847	15.2134	22.4287	14.9354	15.9874	15.372	10.206	11.0069	9.54579
Plet_gene_7853	0.227072	0.172888	0.158178	0.380263	0.567432	0.822857	0.336624	0.632763	0.354204
Plet_gene_11383	19.2895	22.6963	24.5561	4.04873	3.9214	3.20299	14.6961	16.4589	10.5434
Plet_gene_11382	0.0435481	0.110522	0.0606711	0.0364636	0	0.019726	0.0430387	0.161802	0.203788
Plet_gene_7852	0.387789	0.545084	0.831178	0.199816	0.0542124	0.45941	0.619099	0.642829	0.465308
Plet_gene_11389	0	0	0	0	0	0	0	0	0
Plet_gene_11388	0	0	0	0	0	0	0	0	0
Plet_gene_8380	921.031	1311.52	1429.58	327.111	255.012	230.72	409.31	417.999	430.686
Plet_gene_8381	0	0	0	0	0	0	1.73627	1.30549	1.52245
Plet_gene_3651	0.0448651	0	0	0	0	0	0	0	0
Plet_gene_3650	0.0235234	0	0	0	0	0	0	0	0.0489245
Plet_gene_8384	5.1122	7.36487	5.34172	7.67977	9.1542	9.2627	8.91598	10.7262	12.1179
Plet_gene_8385	6.30322	4.42355	4.27627	3.48793	2.98836	4.07172	4.87524	5.68178	5.50034
Plet_gene_8386	6.44946	3.49856	2.8808	9.605	7.3369	8.42974	9.97459	8.0486	5.88772
Plet_gene_3654	0	0	0	0	0	0	0	0	0
Plet_gene_3129	0	0	0	0	0	0	0	0.0107751	0
Plet_gene_8389	6.84219	4.15461	5.6126	6.85348	6.79851	8.68966	17.8217	20.1476	17.1565
Plet_gene_3659	14.2927	11.5166	16.8587	35.2801	34.1058	32.2839	24.7038	22.0229	24.8876
Plet_gene_3658	1.05823	1.44261	1.22158	0	0.164847	0.21913	5.6476	6.85264	5.81677
Plet_gene_74	0	0	0	0	0	0	0	0	0
Plet_gene_2523	0.897302	1.68519	1.43764	1.16456	1.75305	2.43871	1.68493	2.4671	2.51942
Plet_gene_2520	4.28867	6.66761	4.47077	22.6005	20.957	18.9102	6.4022	5.43778	8.9197
Plet_gene_2521	19.3	10.5024	11.6792	22.5413	21.1042	22.1795	10.1867	9.74051	8.85631
Plet_gene_2526	14.2768	19.506	19.7971	9.76543	9.90758	8.76434	6.27103	6.25919	5.9712
Plet_gene_2527	80.7675	81.9929	66.4667	72.99	72.8836	76.2164	35.1251	43.0655	39.9562
Plet_gene_2524	38.7511	19.7084	16.3567	131.394	140.991	139.938	59.0771	59.5304	57.7735
Plet_gene_8213	0.0566958	0.028778	0.0197471	0.415383	0.399272	0.577834	0.168097	0.368642	0.309533
Plet_gene_2298	14.1916	15.8135	18.0753	13.6758	12.6669	11.7537	21.1628	18.1898	21.3511
Plet_gene_2299	5.04101	4.88697	4.87189	2.05342	1.4031	2.50971	3.85995	5.0621	5.33667
Plet_gene_2528	85.7009	80.0087	81.3827	470.148	461.838	462.12	38.2255	30.7101	33.61
Plet_gene_2529	33.9454	74.4089	49.5697	37.2131	32.8452	35.4793	50.1982	41.0135	39.4187
Plet_gene_78	2.87254	1.9933	2.4316	6.24141	6.14566	5.76471	6.6122	6.32267	5.93658
Plet_gene_79	10.2183	7.14604	7.59255	1408.49	1384.53	1396.18	0	0	0
Plet_gene_3290	6.89444	4.14333	5.37128	4.60565	4.86131	4.58492	2.7553	2.30499	2.93837
Plet_gene_11039	0.118009	0.376512	1.52666	0.578749	0.245106	0.0458182	0.249918	0.864393	0.315563
Plet_gene_11038	11.9018	10.5508	12.8741	4.85999	6.58808	5.44814	14.8275	14.2629	13.4228
Plet_gene_11037	30.9817	34.1782	30.3348	14.2959	10.7207	14.7724	28.9129	24.2341	21.7449
Plet_gene_3735	0.143568	0.582986	0.200019	0.120212	0	0.390194	19.0131	21.017	21.0511
Plet_gene_11035	1.44442	1.61526	1.21056	5.83931	5.47572	5.20357	5.35321	5.45896	5.12817
Plet_gene_11034	0	0.544354	0.186765	0.673478	0.121815	0.242892	1.05989	0.796926	0.836433
Plet_gene_11033	0.360583	0.261466	0.574128	0.474448	0.0468084	0.326667	1.52727	1.45457	0.857086
Plet_gene_11032	9.15725	8.89634	4.93852	6.10103	4.92109	6.77947	7.78505	7.46324	9.62515
Plet_gene_11031	9.09718	6.74879	9.74935	6.94339	5.6276	7.03698	13.2786	13.1302	12.8078
Plet_gene_3296	49.6415	63.8622	60.2172	65.5734	69.6076	60.0923	199.627	173.948	221.178
Plet_gene_3295	3.93194	3.48202	4.77865	5.95412	5.24535	5.68421	20.4218	14.8577	13.4846
Plet_gene_3294	1.67771	2.12554	1.30893	1.06763	1.21961	1.70229	5.57114	6.92167	7.25783
Plet_gene_1393	0	0	0	0	0	0	0.283611	0.562192	0.529022
Plet_gene_2746	0.0960842	0.107296	0.0267728	0.056317	0.0349244	0.052228	0.322864	0.2499	0.299758
Plet_gene_2747	1.38303	0.961306	0.885302	2.9942	2.73994	2.76551	5.75063	6.30524	6.46557
Plet_gene_2744	7.26632	7.95285	4.74535	8.93618	7.22186	5.96571	7.40572	9.28053	8.97316
Plet_gene_3298	117.587	141.491	139.278	38.5009	38.7573	38.7164	108.089	104.103	100.849
Plet_gene_2742	7.8264	8.11962	10.0895	50.0843	54.9784	53.3378	6.29659	4.67476	4.58775
Plet_gene_2743	2.32602	1.48495	1.87087	2.20864	2.65839	2.34621	8.46057	9.97875	9.02711
Plet_gene_2740	0.353224	0.870843	0.562411	1.98582	1.69656	2.30857	0.199481	0.618702	0.131187
Plet_gene_2741	6.57139	3.07021	2.02872	16.6633	17.948	16.8113	2.65684	2.58031	2.29083
Plet_gene_9739	5.76436	2.72177	4.48235	3.70413	4.38532	3.15759	30.6044	30.8809	12.6859
Plet_gene_2748	0.153118	0.88083	0.284431	2.52142	2.82911	1.94202	0.807074	0.64476	0.636917
Plet_gene_2749	0.638409	0.370339	0.127061	6.72006	7.70726	6.60984	3.06456	2.23645	4.17302
Plet_gene_9199	41.8069	23.9943	30.1774	54.4102	58.1509	49.386	41.3828	37.8669	34.3012
Plet_gene_819	12.6862	8.76596	8.85041	8.93423	9.95506	9.30462	5.28202	4.39552	4.01512
Plet_gene_818	6.49163	4.69127	5.21186	14.1762	14.8347	13.9425	8.98468	7.706	7.72331
Plet_gene_9730	6.77397	3.49869	2.7319	6.85362	7.24886	5.90804	8.28032	8.9194	9.16075
Plet_gene_811	2.00478	0.678399	0.837917	1.17505	1.00195	0.998919	4.19381	4.54373	3.1967
Plet_gene_810	3.27251	5.8575	3.83937	4.54285	4.69533	4.52508	12.4603	13.0677	14.2753
Plet_gene_813	0.58178	0.17226	0.135089	0.202973	0.242302	0.109804	0.886418	0.828612	1.13438
Plet_gene_812	7.73942	5.546	4.46523	7.94414	8.24072	8.89218	6.22708	5.4399	5.47286
Plet_gene_815	1.22121	1.28565	1.00823	0.757434	1.0686	7.94927	4.20187	0.907475	4.70352
Plet_gene_814	63.0983	30.1695	37.2702	25.6252	27.0921	25.1025	27.0771	30.3875	27.3963
Plet_gene_817	11.1265	10.4375	7.71803	33.2955	30.6304	34.5357	10.9964	11.3381	11.6683
Plet_gene_816	4.6049	4.10524	3.87537	12.6829	12.2134	12.3035	7.27701	6.479	9.09123
Plet_gene_13862	0.2919	0.217889	0.131571	0.51758	0.530495	0.544444	0.407273	0.44658	0.482111
Plet_gene_13863	177.025	161.562	231.303	88.4539	98.266	90.9465	71.044	64.3797	65.0037
Plet_gene_13860	6.2837	3.49424	3.34564	21.4479	19.712	20.6314	39.2389	36.4332	33.6714
Plet_gene_13861	1.21497	0.551784	0.0890889	4.88578	5.11341	4.38828	6.13016	4.78742	4.42212
Plet_gene_13866	0	0	0	0	0	0	0	0	0
Plet_gene_9190	41.9885	36.5244	31.3424	14.9607	18.3024	13.9796	18.6216	18.045	16.8915
Plet_gene_13864	2.38581	5.41648	6.22476	47.2905	52.0312	50.3411	1.86488	23.5311	22.7804
Plet_gene_13865	0.106474	0	0	0	0	0	0	0	0
Plet_gene_13868	0	0	0	0	0	0	0	0	0
Plet_gene_13869	0	0	0	0	0	0	0	0	0
Plet_gene_4968	0.38904	0.592413	0.542009	0.0651499	0.0707035	0.0704895	0.576733	0.867284	0.242741
Plet_gene_4969	10.0581	6.62012	11.4978	1.51161	0	1.00132	0.182059	0.301156	0.11494
Plet_gene_4960	1.96582	1.15747	1.86237	3.35787	5.07317	4.52353	4.23535	3.33061	3.55706
Plet_gene_4961	5.13118	4.60587	6.77248	8.68329	9.25169	9.90874	1.89501	2.38812	3.42626
Plet_gene_4962	1.34653	0.935284	1.3823	1.36483	1.22358	1.21987	10.296	9.42669	7.95943
Plet_gene_4963	3.81956	2.36022	2.94991	8.09974	7.54523	7.37194	1093.36	1206.06	943.786
Plet_gene_4964	39.6796	26.6653	30.1535	21.9511	21.5601	21.4027	25.1561	27.4093	26.734
Plet_gene_4965	1.2981	0.972655	1.03343	0	0.308935	0.112	0.702546	0.551207	0.417829
Plet_gene_4966	4.21706	5.40069	5.15209	4.78045	4.89318	6.70041	13.6573	18.2959	15.4838
Plet_gene_4967	27.5515	28.4049	27.5933	42.9697	40.1673	40.2057	15.36	16.6487	16.477
Plet_gene_5219	2.61305	2.73827	2.11384	2.54085	2.75744	2.59636	3.16562	5.01097	7.62611
Plet_gene_5218	17.738	14.3238	14.9398	30.0422	27.0349	27.2452	11.0761	8.80733	7.62992
Plet_gene_1248	5.56327	6.53582	6.40686	38.8811	36.7529	35.0971	12.5039	12.0354	12.4338
Plet_gene_1249	524.184	771.67	595.945	567.268	532.492	536.8	485.586	527.19	605.347
Plet_gene_1718	0.292804	0.0891738	0.163173	0.147102	0.212855	0.0530526	1.09964	1.06615	0.426287
Plet_gene_1719	2.21626	3.94878	2.70961	2.0072	1.5207	1.22927	4.64887	4.80626	5.12684
Plet_gene_1714	0.102078	0.207254	0.568861	2.05133	2.04067	1.94202	3.73272	3.641	1.8046
Plet_gene_1715	18.051	24.5753	21.025	7.98552	10.4758	9.36828	26.6152	32.2307	24.9843
Plet_gene_5213	2.84528	2.87324	2.06547	7.29767	7.74285	6.76974	4.78039	4.77391	4.57843
Plet_gene_1717	9.19288	7.98076	11.2617	56.111	50.7547	55.0523	52.5696	49.8206	45.03
Plet_gene_5215	0	2.17218	2.38484	1.07497	4.27756	1.55077	19.8781	23.5323	16.0209
Plet_gene_1711	1.7308	2.38457	1.89462	1.13868	1.38553	1.04533	6.51637	8.05375	8.61371
Plet_gene_1712	86.2308	92.5591	73.632	55.6399	63.1913	58.24	103.855	112.768	120.206
Plet_gene_1713	0.652903	0.303787	0.41691	0.842808	0.79105	1.28156	3.79093	2.628	2.60269
Plet_gene_11560	0.0581527	0.157426	0.0540121	0.0649229	0.176143	0.122927	1.43681	0.821049	0.967581
Plet_gene_10805	9.53135	14.0079	13.3346	4.00707	2.8991	3.50452	3.70487	2.60786	4.02277
Plet_gene_10804	164.249	143.778	194.478	69.5491	71.5149	69.4892	90.7503	90.5251	78.494
Plet_gene_10807	0.142831	0.0434994	0	0.789326	0.927995	0.873428	1.32691	1.14098	1.31451
Plet_gene_10806	36.69	28.8451	33.8214	10.0094	12.116	9.33025	25.7188	23.1644	23.5238
Plet_gene_10801	193.92	193.635	174.945	349.367	273.709	296.64	235.637	226.782	210.751
Plet_gene_10800	41.499	51.7449	51.3224	30.9709	25.0033	29.4227	21.3984	27.4859	14.6979
Plet_gene_10803	5.39469	4.53525	5.6369	23.0794	20.2978	20.9236	179.774	164.61	162.077
Plet_gene_10802	5.85278	5.40143	6.75873	1.11378	1.25138	1.13418	3.80465	3.17467	2.68517
Plet_gene_5073	34.7095	28.6659	27.2974	8.68545	9.54667	8.43347	16.6041	15.515	14.567
Plet_gene_10809	14.9808	10.9558	11.6109	19.2296	18.6881	19.4748	17.7236	18.2331	18.1652
Plet_gene_10808	3.55302	3.46454	2.80068	10.021	8.41134	8.13177	49.8995	57.2862	51.1442
Plet_gene_4296	0.0610678	0.0495954	0.0340318	0.0409064	0.0887869	0.143842	0.301767	0.208745	0.228619
Plet_gene_4297	26.8892	16.1063	17.6544	21.0483	19.7531	22.7733	26.6764	27.4838	34.0692
Plet_gene_4294	24.7343	38.294	35.702	13.7637	14.2676	14.8215	21.9544	21.232	18.9888
Plet_gene_4295	0.0993442	0.302554	0.207609	0.582278	0.519071	0.6075	0.908183	0.516757	0.748993
Plet_gene_4292	39.7377	41.0321	45.4499	110.72	99.0427	100.526	51.2416	43.3091	40.8515
Plet_gene_4293	10.6518	12.5905	10.3756	24.3221	24.7777	24.9446	58.1782	55.3853	55.0146
Plet_gene_4290	23.9257	16.7585	22.9989	16.1363	16.4545	13.6376	11.4276	10.808	11.8732
Plet_gene_4291	9.65931	7.28198	8.97154	33.5119	35.0353	27.9877	14.3799	13.659	13.266
Plet_gene_4298	91.8311	76.959	68.8265	76.1464	77.6494	80.9088	107.618	115.974	98.8905
Plet_gene_4299	25.2696	20.5324	15.7082	19.5438	20.7155	19.488	22.677	23.7019	22.3699
Plet_gene_7929	0	0	0.0347566	0	0	0	0	0	0
Plet_gene_7928	0	0	0	0	0	0	0	0	0
Plet_gene_7921	0	0	0	0	0	0	0	0	0
Plet_gene_7920	25.3551	39.2137	45.8526	23.3592	23.4836	25.2737	11.1773	11.3668	10.862
Plet_gene_6528	1.36255	0.653353	1.07436	1.69434	1.59114	1.47602	2.3093	2.32662	1.64606
Plet_gene_6529	7.44088	8.65977	7.68614	12.6937	13.228	11.592	19.8622	18.6032	17.2355
Plet_gene_6526	41.1254	49.6126	44.0599	48.338	43.5534	46.368	32.4393	33.613	32.0863
Plet_gene_6527	13.9553	11.774	14.3848	22.5805	17.9506	19.2203	50.6952	52.061	52.166
Plet_gene_6524	0	0	0	0.207609	0.309796	0.168468	0.336936	0.460619	0.0966907
Plet_gene_6525	0	1.16848	0.178178	0.321257	0.464855	0.811035	3.79185	3.51632	3.3249
Plet_gene_6522	26.9242	29.3839	22.5576	11.6236	9.94368	10.4128	11.5669	11.6611	13.3172
Plet_gene_6523	1.07676	0.637641	0.250024	2.10371	1.54921	0.812903	6.56235	6.53447	5.22546
Plet_gene_6520	0.231268	0	0.0358002	0.279708	0.326902	0.325912	0.406333	0.534658	0.320665
Plet_gene_6521	0.305435	0.354364	0.30395	0.876842	0.911937	0.672	1.59555	1.81574	1.76963
Plet_gene_4038	26.0497	21.5604	24.2996	14.1635	15.9515	17.64	13.374	12.7653	12.3525
Plet_gene_4039	37.3146	16.392	19.2351	18.0364	21.8549	22.4956	48.2768	42.2984	41.2028
Plet_gene_4748	48.0509	56.5767	53.9122	32.9373	38.9214	31.6673	81.3051	80.6323	86.2167
Plet_gene_4749	186.206	195.675	202.431	423.35	439.514	461.605	169.474	214.728	188.874
Plet_gene_4032	0.043294	0.0439508	0.0402113	0.0845851	0.170477	0.0522957	0.684599	0.52547	0.510249
Plet_gene_4033	1.57643	2.00301	2.49384	1.31146	0.794801	0.893748	1.71881	1.54177	1.95665
Plet_gene_4030	463.764	211.487	287.602	827.379	827.994	804.684	734.418	750.99	708.026
Plet_gene_4036	23.8757	8.41268	8.15442	2.28059	1.79042	1.89	16.3227	15.4166	14.5236
Plet_gene_4037	3.87492	2.62247	3.2134	0.718432	0.645536	0.568358	0.975632	1.03523	0.796322
Plet_gene_4035	71.6272	77.3782	93.3548	21.8562	22.478	23.625	27.5891	29.2337	26.1631
Plet_gene_266	12.6834	20.6384	23.0289	4.14064	4.03592	4.10667	15.2501	13.2358	14.4752
Plet_gene_267	2.89935	2.74208	1.76075	0.124496	0.157626	0.0897996	2.49806	3.00156	2.55121
Plet_gene_264	19.7169	26.6603	23.7081	28.4974	28.9936	29.1282	92.2564	89.0037	83.3768
Plet_gene_265	2155.57	3190.54	2683.5	11324.7	10412.2	10792.3	1352.09	1334.08	1580.29
Plet_gene_8674	3.12934	3.5298	5.32863	1.45569	1.73776	2.9925	8.93456	7.36378	13.017
Plet_gene_8675	14.3634	5.23693	6.20059	7.79193	6.15828	6.41455	13.1957	3.6079	4.83864
Plet_gene_260	6.30675	12.0761	7.00066	9.05885	9.55149	11.3342	20.8779	20.3845	21.755
Plet_gene_8677	60.8312	45.0888	44.0902	8.32371	6.9614	7.35344	86.619	98.1329	106.033
Plet_gene_8678	1.93963	1.63325	1.46635	9.94593	9.60507	9.11287	6.38979	6.26812	6.33259
Plet_gene_8679	10.3872	11.5956	7.82798	7.08792	7.0875	7.7693	17.4262	15.7946	14.7997
Plet_gene_12092	52.6165	51.2373	47.4382	15.49	17.7849	17.6096	24.9737	29.5361	26.8356
Plet_gene_12093	17.7551	21.0286	19.6242	18.5338	15.5961	18.1226	50.4196	51.8956	46.2826
Plet_gene_12094	28.0768	24.0086	21.9659	13.5584	15.2735	14.8841	14.2719	11.4698	15.5588
Plet_gene_12095	6.03597	8.48997	6.53493	2.31389	1.15644	1.44941	3.7014	4.32319	1.92844
Plet_gene_268	28.929	40.2525	26.7753	4.06536	2.94127	4.76509	27.9908	18.1898	22.2998
Plet_gene_12097	8.85872	10.7917	11.1571	20.4724	22.604	20.9947	4.06236	3.52843	3.24273
Plet_gene_6817	0	0	0	0	0	0	0	0	0
Plet_gene_6294	112.656	73.2433	115.05	38.1392	38.2307	31.3425	137.455	150.635	137.763
Plet_gene_6295	55.9996	48.4086	38.0439	26.3795	27.5171	29.0954	61.2253	64.8728	65.6518
Plet_gene_6296	10.6377	11.1071	10.1464	6.87441	7.30721	7.42255	4.96503	5.32416	5.01395
Plet_gene_6297	0.762092	0	0	2.74388	3.04703	2.27836	0.828494	2.15197	1.10951
Plet_gene_6290	3.80395	4.47309	4.10723	4.69804	5.64581	4.10667	7.14295	8.38588	9.29608
Plet_gene_6291	5.13268	5.56025	4.99118	14.9698	14.2112	14.8859	10.1793	10.6231	12.3946
Plet_gene_6292	13.1496	14.992	11.5556	12.8736	13.0519	13.9287	19.7935	27.3599	15.9885
Plet_gene_6293	282.138	306.185	230.861	88.8389	104.717	80.28	116.64	166.248	199.181
Plet_gene_6298	0.56337	0.714896	0.784884	6.01441	6.5271	8.67646	3.89745	1.77921	3.36867
Plet_gene_6299	5.94593	7.82905	5.78229	1.52809	1.47112	1.62667	14.4291	15.2676	12.4584
Plet_gene_11888	0	0	0	0	0	0	0	0	0
Plet_gene_6452	0.0406078	0.10306	0.141437	0.0510024	0.0369	0.0551825	3.71228	3.62107	4.05395
Plet_gene_6453	0.618142	0.627519	0	0.646975	1.6851	1.26	18.7855	16.4214	18.963
Plet_gene_6450	2.68572	3.81705	2.45885	0.706765	1.46429	1.45986	4.47439	2.73703	2.87271
Plet_gene_6983	149.956	168.147	149.378	52.8285	57.5615	55.6691	61.7297	60.2256	51.6735
Plet_gene_6984	25.1896	13.438	14.6705	53.0557	53.5758	49.0075	19.136	19.7582	17.3918
Plet_gene_6985	32.0824	34.5952	29.2651	28.576	32.0094	29.6524	16.5685	17.5002	19.3017
Plet_gene_6454	0	0	0	0	0	0	0	0	0
Plet_gene_6455	0.780811	0.396328	1.08782	3.26893	4.96661	3.18316	30.867	30.8966	43.4407
Plet_gene_8263	3.16645	2.0537	1.77685	1.17836	1.15892	1.19526	0.999671	1.37257	1.41775
Plet_gene_8262	0	0.0480142	0	0.0990058	0.0214891	0.021424	0.864752	0.817145	0.995986
Plet_gene_8261	49.7305	64.4118	44.9487	50.8564	51.7851	48.2323	34.4474	31.1462	30.7307
Plet_gene_8260	36.3149	16.9777	13.0288	167.81	177.773	165.176	79.3358	76.8984	74.8188
Plet_gene_8267	13.7735	8.72714	9.07244	12.2585	11.8773	10.2922	18.1498	18.7468	18.0259
Plet_gene_8266	1.34473	7.83849	5.34846	11.6773	7.78497	7.7614	4.26565	4.27105	5.90938
Plet_gene_8265	26.2002	32.7818	28.1451	15.8223	16.578	15.3734	11.2728	12.7486	13.9947
Plet_gene_8264	8.42009	12.5165	7.1223	33.6567	35.2505	35.6887	15.1572	15.0465	18.3463
Plet_gene_8269	0.383674	0.486868	0.935433	2.32911	3.92222	2.78069	1.99072	2.99362	2.89266
Plet_gene_8268	2.38778	1.77427	2.09201	2.59706	3.10923	2.4308	7.49311	5.57914	8.06362
Plet_gene_7101	0.982186	0.937559	0.919059	2.89681	2.61091	2.74909	2.68028	3.34428	2.82025
Plet_gene_7100	32.7891	34.0123	29.6173	25.347	23.9209	26.3826	20.0884	18.9843	18.3256
Plet_gene_7219	46.2646	56.446	51.4885	16.9321	15.7582	16.2324	22.592	19.1496	20.3669
Plet_gene_7218	2.46648	1.44669	2.13813	5.41547	4.63195	3.77379	6.55449	9.65291	8.72074
Plet_gene_7217	15.599	12.735	13.7791	4.99313	4.16319	4.97412	17.1414	13.3479	14.8225
Plet_gene_7216	1.95038	2.31394	1.82515	0.511568	0.576529	0.601394	1.32955	1.26161	1.8755
Plet_gene_7215	37.2164	33.1071	29.3993	21.2029	12.2025	15.989	14.409	11.9745	15.1615
Plet_gene_7214	6.88569	3.28676	4.25655	15.5401	17.4449	17.1443	10.6358	7.96313	8.72541
Plet_gene_7213	34.147	45.493	38.2726	48.7025	45.4629	41.0847	45.1231	45.6171	56.8957
Plet_gene_7212	0	0.10606	0.145554	0.874783	0.522144	0.899155	1.34228	1.43624	1.4667
Plet_gene_7211	0	0	0	0.230036	0	0.28	0.203637	0	0.607102
Plet_gene_7210	101.36	73.6342	102.035	122.608	123.375	130.189	103.514	99.287	96.0316
Plet_gene_7105	7.79642	4.83234	4.74869	12.6789	13.6351	12.7065	6.85338	7.43838	6.02978
Plet_gene_8316	3.49345	2.72646	2.39133	1.89372	1.65146	1.46352	3.09335	2.79105	3.2969
Plet_gene_2696	5.03479	3.4959	4.71853	10.6678	10.7096	9.5343	4.8748	4.65345	4.45571
Plet_gene_10243	0	0	0	0	0	0	0.199934	1.35296	0.210376
Plet_gene_10242	0	0	0	0	0	0	0	0	0
Plet_gene_10241	0	0	0.0325661	0	0	0	0	0	0
Plet_gene_10240	0	0	0	0.0711179	0.231541	0.153893	0	0	0
Plet_gene_10247	0	0	0	0	0	0	2.19928	4.96086	5.78533
Plet_gene_10246	1.44139	1.6943	2.1843	0.50817	0.137872	0.389455	2.44919	2.40527	1.7356
Plet_gene_10245	0.62538	0.687773	0.726064	0.0436367	0	0	0.180268	0.174269	0.352268
Plet_gene_10244	2.58295	6.25278	3.87537	24.3725	24.1932	30.69	22.9746	25.3949	16.6328
Plet_gene_10249	0	0	0	0	0	0	0	0	0
Plet_gene_10248	0	0	0	0	0	0	0	0	0
Plet_gene_382	0.19693	0.399835	0	0.742018	1.16317	0.892035	0.0973131	0.658522	0.307186
Plet_gene_13053	4.55323	1.79033	2.32299	10.5515	7.98359	8.33706	26.3026	25.1617	22.9079
Plet_gene_13052	7.29407	7.65574	6.88954	9.73051	10.1106	7.952	18.5717	21.5889	14.6562
Plet_gene_13051	190.422	298.888	214.26	194.114	190.347	184.984	176.896	192.658	195.961
Plet_gene_13050	1.10206	0.623934	0.501952	1.06474	1.1555	1.1136	2.72291	1.9056	2.20393
Plet_gene_13057	1.70773	1.48026	0.933382	1.47391	2.30383	1.84463	2.40181	2.8504	1.72125
Plet_gene_13056	9.81952	10.683	10.5522	8.86746	8.03976	7.86362	6.19374	6.07656	7.80671
Plet_gene_13055	2.59808	1.66277	2.20325	6.1952	4.46509	4.65624	7.08904	8.93963	5.93216
Plet_gene_13054	5.03844	2.42957	3.33428	8.89457	9.11862	9.58551	10.2495	11.0137	6.59309
Plet_gene_13059	6.3279	4.33613	3.89373	4.23876	4.83967	5.30275	11.726	11.2462	10.1449
Plet_gene_13058	2.23559	2.29559	1.57521	1.46309	1.98476	1.72268	3.58081	3.41799	4.30225
Plet_gene_3358	0	0	0	0	0	0	0	0	0
Plet_gene_3359	0	0	0	0	0	0	0	0	0
Plet_gene_3828	5.84857	6.51655	5.56463	1.67218	2.20359	1.42154	16.4946	10.9181	13.0541
Plet_gene_3829	21.4804	22.9829	17.7621	3.00843	3.3702	3.57	17.2964	16.0195	13.9812
Plet_gene_8849	77.2115	54.9022	62.9453	217.045	212.935	214.551	51.9829	51.0618	52.4536
Plet_gene_8848	553.323	598.406	610.78	304.246	320.44	309.537	43.7447	44.5391	46.4515
Plet_gene_8847	50.7197	69.0923	54.7584	7.38056	11.0298	14.1382	2.57058	4.50988	3.90697
Plet_gene_8846	60.2239	83.3953	133.313	45.1112	48.765	50.6547	23.2429	14.8652	15.9553
Plet_gene_8844	54.6342	56.3319	66.9743	82.6536	84.1254	90.9785	102.915	99.7473	95.3837
Plet_gene_3820	15.7081	13.2886	10.9422	80.2858	80.2901	77.3788	119.666	107.485	120.811
Plet_gene_8842	75.4133	38.2787	33.0124	133.191	149.974	143.733	194.88	193.535	161.775
Plet_gene_8841	1.34867	1.24078	1.11564	17.0801	17.5787	18.1745	87.9294	89.4145	103.347
Plet_gene_8840	10.8079	16.3095	16.7223	11.1397	10.9552	11.2829	9.68416	7.30119	9.41669
Plet_gene_2193	9.91404	9.84723	8.94315	19.2301	19.3138	19.5138	21.7813	22.3663	20.5453
Plet_gene_2192	14.5312	18.9206	16.0883	9.93362	9.05808	7.98133	27.0226	30.2555	25.4043
Plet_gene_2191	8.77147	10.7098	9.87674	6.11706	6.04889	5.18151	14.4639	12.5718	11.0209
Plet_gene_2190	156.616	156.874	182.903	37.349	36.2898	35.91	55.0801	50.6421	45.1979
Plet_gene_2197	38.5908	57.1916	66.5189	103.66	98.8024	86.2542	80.3153	80.5879	79.3835
Plet_gene_2196	11.3867	14.2208	12.7413	4.37337	5.30989	4.60489	9.88883	8.1194	11.8412
Plet_gene_2195	4.45062	1.50605	2.06686	1.24219	0.16851	0.672	0.733092	2.48043	1.54275
Plet_gene_2194	4.11827	6.08775	3.32174	8.10651	8.86319	8.96727	18.4225	15.7846	17.2808
Plet_gene_2199	387.684	501.646	514.892	323.153	359.62	349.045	238.039	241.234	235.497
Plet_gene_2198	1.07815	1.97012	1.0815	2.16661	1.64591	1.01581	7.75713	9.3577	9.9113
Plet_gene_2439	93.994	108.169	95.7932	21.5052	22.2271	20.6735	23.7321	24.3832	22.8311
Plet_gene_13436	67.9514	41.5507	62.5595	9.15008	9.02733	8.1	10.4073	10.9257	11.364
Plet_gene_10650	51.0142	57.9686	57.0337	35.3322	26.3257	32.3321	21.9928	23.5563	21.6131
Plet_gene_10651	40.6021	51.0131	44.0179	12.5153	12.4165	12.3284	32.7135	38.771	36.7709
Plet_gene_10652	20.5642	20.6073	19.1923	4.82459	4.81457	5.25	10.7346	10.4336	9.47003
Plet_gene_10653	29.6079	21.6335	20.4935	4.10555	4.45552	4.61288	24.6021	18.0777	17.454
Plet_gene_10654	5.56327	13.1779	10.3343	3.10548	3.3702	3.36	155.782	148.826	125.349
Plet_gene_10655	384.894	467.038	371.193	296.708	261.502	254.465	208.692	221.576	253.988
Plet_gene_10656	10.2325	14.7445	9.90987	3.42712	3.41233	3.762	8.60074	8.74057	11.3847
Plet_gene_10657	3.821	2.34202	2.17623	3.34024	3.31925	3.1568	9.83261	9.536	10.8209
Plet_gene_10658	7.83431	11.7286	10.1078	5.87064	6.34337	5.90992	9.85155	10.3295	8.02021
Plet_gene_10659	1.95001	0.815128	0.958854	3.16951	2.39736	3.11753	6.34842	5.7962	3.57855
Plet_gene_2991	24.6331	20.2954	21.1384	26.8533	29.683	31.2103	10.4671	10.6999	9.03377
Plet_gene_2990	2.11446	0.500163	0.800814	1.30636	0.951367	0.911292	2.08972	2.51704	2.90334
Plet_gene_2997	3.10084	4.38235	2.71064	1.12001	1.38123	1.2118	4.026	3.25302	3.79366
Plet_gene_2996	83.4491	43.9924	48.952	133.127	143.943	136.611	94.048	73.7602	71.5554
Plet_gene_2995	6.60639	6.82427	4.19831	4.56118	3.26488	3.255	12.2564	9.9045	12.6554
Plet_gene_2994	236.837	116.503	118.106	86.9535	89.3585	87.168	339.631	337.654	290.919
Plet_gene_9772	93.7224	114.409	84.0693	84.1338	83.3039	82.0005	79.5382	85.5216	97.4633
Plet_gene_9773	110.765	148.616	160.762	121.009	119.282	126.283	130.103	115.196	94.5154
Plet_gene_12878	177.235	326.982	299.528	88.7767	76.0578	85.7776	370.897	375.532	364.886
Plet_gene_12879	5269.6	2911.46	2327.1	267.071	261.037	241.92	31519.6	30743.3	28261.9
Plet_gene_12872	14.0776	19.4421	18.4172	69.7662	68.4484	64.6811	2.84209	3.19983	2.89658
Plet_gene_12873	656.466	814.621	838.319	362.223	357.511	311.27	62.4594	65.1527	62.4815
Plet_gene_12870	47.332	70.2822	51.4255	28.4423	26.2127	27.7333	26.1237	29.3977	20.8149
Plet_gene_12876	23.5452	30.6796	23.1022	10.4585	8.3494	6.82839	39.2322	42.0873	34.0401
Plet_gene_12877	12.5726	14.4352	15.8372	5.61677	6.24156	5.67682	15.4029	14.4169	12.0301
Plet_gene_12874	62.5579	86.3145	71.0835	62.9493	58.9489	60.1252	37.9507	39.1445	38.0813
Plet_gene_12875	70.4681	83.5856	86.5498	129.809	135.314	133.224	53.1492	51.1244	48.3075
Plet_gene_1949	0	0.0665411	0.0456597	0.082325	0.134014	0.118763	0.388679	0.243538	0.187448
Plet_gene_1948	0.360583	0.418346	0	0.25879	0.28085	0.373333	2.69819	2.9857	2.41055
Plet_gene_1239	26.3504	21.3314	23.6188	14.6986	16.4639	15.2222	22.6615	24.0781	21.4604
Plet_gene_5174	2.67802	2.52446	1.59901	7.20756	8.69106	8.31817	6.23863	7.32047	5.86821
Plet_gene_5175	57.261	68.5068	65.3246	31.585	35.7022	31.1415	24.5258	26.9778	27.5313
Plet_gene_5176	10.9261	7.12319	11.1722	8.72892	12.8432	12.7135	32.9891	35.0091	31.8975
Plet_gene_5177	19.1489	32.1206	22.0147	0.344474	0.441808	0.254118	2.05143	2.27894	2.58638
Plet_gene_5170	6.81022	7.4004	6.74848	9.79833	7.71369	8.47241	11.0438	10.1213	12.1691
Plet_gene_5171	9.9137	12.366	12.7097	27.5299	27.6484	27.0154	11.8563	12.2062	16.8624
Plet_gene_5172	0.327251	0.166108	0.455925	0.890542	0.966455	0.815294	1.21284	0.668744	1.02094
Plet_gene_5173	1.55879	1.71886	1.16074	18.5429	14.7507	15.3391	4.30293	3.51494	5.11457
Plet_gene_5178	18.6767	11.0936	8.30436	10.6474	9.56897	9.9	42.4146	31.153	34.2987
Plet_gene_5179	74.6293	46.2834	70.3237	49.309	48.3336	50.6459	156.363	154.674	100.467
Plet_gene_11359	0	0	0	0	0	0	0.399868	0.250549	0.280501
Plet_gene_8469	0.225538	0.763199	0.942657	7.30208	7.30969	6.33405	1.7089	1.7877	1.87632
Plet_gene_8468	61.9289	63.1052	63.491	14.2536	15.5292	14.788	2.17294	3.93601	2.77141
Plet_gene_8465	229.125	249.334	229.077	63.4898	71.1487	59.36	197.935	199.659	239.984
Plet_gene_8464	111.579	142.305	149.011	40.2838	35.8855	32.9375	89.9844	102.129	98.758
Plet_gene_8467	49.3604	29.6226	34.4224	99.284	98.1323	91.1647	79.7776	83.289	74.7555
Plet_gene_8466	5.67566	7.18795	5.48032	10.1163	10.3659	8.65455	6.72001	7.22415	5.14251
Plet_gene_8461	2.5969	3.36503	3.35326	4.50796	4.12482	4.03583	3.90194	4.97341	5.11568
Plet_gene_8460	198.423	194.246	212.558	158.38	147.217	163.113	148.784	139.931	144.283
Plet_gene_8463	2.5083	4.11334	5.10742	5.92375	6.77937	4.54474	9.15305	10.2276	9.4973
Plet_gene_8462	6.57674	4.4656	4.56632	2.61799	2.44927	2.71535	1.87535	1.21778	1.65936
Plet_gene_11969	0.708697	0.971256	0.246839	0.356042	0.321994	0.192611	1.15567	1.52723	1.06863
Plet_gene_8212	54.4933	20.6855	21.8515	25.0309	30.1491	28.1147	15.2359	14.7431	14.08
Plet_gene_11968	30.2006	40.1916	30.4578	10.8316	10.4884	9.68123	23.2253	23.2234	29.2954
Plet_gene_11837	0.0149752	0.0152024	0.0208633	0.012539	0.0136078	0.0271332	0	0	0
Plet_gene_11836	0	0	0	0	0	0	0	0	0
Plet_gene_11835	0	0	0	0	0	0	0	0	0
novel_Plet_gene_94	0	0	0	0	0.0348642	0	1.4409	0.912343	0.99747
Plet_gene_11833	0	0	0	0	0	0	0	0	0
Plet_gene_11832	0	0	0	0	0	0	0	0	0
Plet_gene_11527	15.1321	15.3617	11.7811	3.35392	5.66194	6.8544	32.5493	35.7182	44.4313
Plet_gene_11830	0	0	0	18.6329	0	0	0	0	0
Plet_gene_11529	0.206047	0.167339	0.114826	0.0690107	0.33702	0.0746667	0.244364	0.214358	0.557106
Plet_gene_1237	10.8454	8.64482	9.59748	10.8972	11.1691	10.6622	9.64664	9.98441	14.2649
Plet_gene_11839	0.518318	0.245551	0.336988	0.0578661	0.125598	0.21913	0.512254	0.38516	0.28747
Plet_gene_11838	5.62626	8.99366	4.32871	8.57816	7.63065	5.85781	4.02509	5.86567	4.97756
Plet_gene_1940	1.0949	0.871184	1.48418	0.346889	0.457128	0.294894	1.43304	1.20943	1.50788
Plet_gene_1235	68.8371	76.2096	86.8456	46.021	48.4822	44.7528	70.814	66.095	75.7669
Plet_gene_9777	113.491	72.2902	90.0494	37.0117	37.9607	41.0531	50.7833	46.602	43.7581
Plet_gene_1234	11.5902	16.0017	29.0652	56.2868	39.1786	57.54	118.669	123.677	129.206
Plet_gene_5617	160.64	292.62	211.934	35.6645	35.0712	33.39	127.833	123.763	166.871
Plet_gene_5616	3.29676	5.02016	5.45422	10.3516	8.79997	7.84	14.8655	12.8615	10.0708
Plet_gene_8210	4.91638	3.89248	3.96549	5.73168	4.76673	5.51949	7.29992	7.0445	5.47955
Plet_gene_8211	1.39691	0.75852	0.701526	1.03365	0.57564	0.809343	0.240797	0.386247	0.45607
Plet_gene_73	0	0	0	0	0	0	6.95497	7.34943	7.1204
Plet_gene_9775	9.34081	11.3651	10.8128	5.8084	6.99005	8.15111	22.7394	19.4964	20.9986
Plet_gene_7028	364.038	518.283	455.902	138.194	129.882	136.468	162.69	167.376	176.378
Plet_gene_7029	0.481272	0.558369	0.7184	12.003	12.2452	12.1147	2.48013	2.14579	2.7169
Plet_gene_7020	1.64838	0.836693	0.765504	1.38021	1.49787	0.248889	0.814546	1.02075	0.57139
Plet_gene_7021	1.36942	3.99682	5.00817	8.45646	9.02177	5.58277	3.55268	1.39922	1.24607
Plet_gene_7022	23.9263	11.8049	15.0353	61.4325	63.8565	67.4526	37.6192	32.6994	33.581
Plet_gene_7023	0.731071	1.35761	1.2421	2.25446	2.39803	2.1	3.52448	4.74356	6.06347
Plet_gene_7025	5.46736	8.56889	5.74623	0.0803142	0.261481	0.173793	0.284389	1.06915	1.29671
Plet_gene_7026	23.3299	26.7809	26.3775	48.8362	51.2053	46.7013	27.4909	30.572	29.7198
Plet_gene_7027	158.757	186.787	182.237	163.833	149.193	154.15	183.452	151.447	115.989
Plet_gene_1509	171.097	196.283	181.923	78.5745	71.1558	88.4377	125.317	138.53	134.7
Plet_gene_1508	25.4236	16.2143	20.3353	20.2858	20.1125	20.8103	14.248	14.8026	13.8723
Plet_gene_8062	0	0	0	0	0	0	0	0	0
Plet_gene_1501	1.95203	1.78348	1.76771	0.980678	1.59641	1.32632	2.31503	1.95824	2.23293
Plet_gene_8065	10.9905	12.5933	13.9475	4.98851	5.48791	3.94328	6.82905	5.74118	5.82776
Plet_gene_1503	111.265	93.078	89.2825	69.7837	55.2195	56.9908	99.6018	147.554	127.611
Plet_gene_1502	103.81	161.139	141.758	20.1699	19.0638	20.9067	71.2728	77.5866	68.9175
Plet_gene_1505	89.0124	81.8189	96.1886	95.5533	102.662	106.098	89.6628	87.7691	74.3192
Plet_gene_1504	53.4074	51.9586	24.8023	27.9493	24.2655	32.256	28.5906	56.2231	87.937
Plet_gene_1507	33.2021	35.6284	36.3625	19.6736	21.4044	17.8545	14.3889	15.2168	14.8941
Plet_gene_8064	0.41337	0.349701	0.479922	0.115374	0	0.12483	0.476623	0.281576	0.0358225
Plet_gene_8067	181.204	166.606	163.319	235.573	219.545	234.72	393.906	402.48	400.014
Plet_gene_8066	117.624	107.037	133.608	86.5098	91.9584	85.92	135.622	132.29	127.277
Plet_gene_12049	0.151382	0.0384196	0.26363	0.0316886	0.0687796	0	0.56104	0.309351	0.511628
Plet_gene_688	0	0	0	0	0	0	0.467931	0.175917	0
Plet_gene_689	76.0912	138.095	100.91	15.2669	18.9818	13.2015	73.0727	75.4265	89.2807
Plet_gene_1540	50.3229	48.7587	52.4898	4.53697	4.19996	4.32937	60.1938	58.4596	54.1512
Plet_gene_5127	2.85682	1.22112	2.40901	4.02873	3.55237	6.47027	19.4666	17.2066	18.2941
Plet_gene_10018	2.18168	1.77182	3.0395	3.65351	1.58598	3.16235	5.39038	7.61963	4.76439
Plet_gene_5434	0	0	0.313161	0	0	0	0.444298	0.835162	0.233751
Plet_gene_10017	29.3641	32.4847	28.0308	16.3913	16.6483	16.0295	11.6165	10.7237	10.0047
Plet_gene_10014	13.3723	14.5078	14.1504	52.0524	51.1096	49.3365	22.9512	15.8156	15.8168
Plet_gene_10015	4.58152	2.14095	2.63424	3.77529	3.3702	4.28235	12.2901	14.915	10.6632
Plet_gene_10012	8.0642	7.30571	5.6175	98.4637	91.3665	98.0719	19.1176	19.1532	18.8421
Plet_gene_10013	2.99561	2.3894	1.84825	25.4411	24.2266	25.7428	10.2351	11.0347	8.767
Plet_gene_10010	44.4103	37.002	42.8963	33.1697	36.956	37.3655	33.5579	17.4628	16.957
Plet_gene_10011	134.493	69.0088	71.8499	44.7461	43.0254	47.2362	100.894	91.4621	96.4503
Plet_gene_5124	21.6531	13.1779	9.72641	63.708	59.0777	62.2588	50.9391	50.1355	60.122
Plet_gene_13609	17.9943	29.9911	22.6642	11.7259	14.0503	11.1575	30.3348	33.1009	32.0786
Plet_gene_13606	24.324	12.9344	18.5333	36.5604	35.1798	34.2784	37.013	35.7589	34.493
Plet_gene_5431	6.04405	3.69539	3.73183	3.91061	3.9319	3.42222	14.7297	15.8727	15.7132
Plet_gene_13604	4.12436	3.20269	3.21607	2.36455	1.91584	1.9449	3.36888	3.47649	2.81665
Plet_gene_13605	20.7951	28.1994	28.8292	72.9253	76.2828	73.3639	35.3148	33.8897	34.4726
Plet_gene_13602	6.35301	7.09077	6.11257	23.0119	21.4013	22.7674	13.5287	12.6499	12.8117
Plet_gene_13603	9.34132	13.4238	10.932	20.5796	19.7685	18.9564	6.81119	6.60214	7.42594
Plet_gene_13600	48.331	43.4165	51.0795	16.2714	16.1489	14.385	29.2091	30.2015	26.0742
Plet_gene_9368	9.98537	12.7435	14.309	10.5109	9.85136	10.08	60.3391	71.0209	89.5984
Plet_gene_9417	0	0	0	0	0	0	0	0	0
Plet_gene_647	9.23267	5.91203	5.21113	10.3472	9.07803	9.35081	9.03107	6.50893	9.10881
Plet_gene_9414	0	0	0	0	0	0	0	0	0
Plet_gene_5433	25.2383	24.5192	24.5755	6.81691	7.6446	8.85073	45.5947	60.9016	54.4667
Plet_gene_5120	109.845	143.795	113.348	74.8619	67.8343	66.6996	144.669	165.89	198.917
Plet_gene_9419	0	0	0	0	0	0	0	0	0
Plet_gene_238	15.026	16.5208	16.2258	14.3229	11.339	11.4931	45.2701	45.5905	48.121
Plet_gene_12472	0	0	0	0	0	0	0	0	0
Plet_gene_7599	1.25107	0.891738	1.29797	3.27636	5.20043	4.79885	3.7093	3.06592	2.62969
Plet_gene_640	7.88022	9.32863	6.56533	7.67236	6.06636	6.21402	6.41671	6.86739	7.29632
Plet_gene_5439	10.3543	15.2153	12.2737	2.75422	2.96301	2.53943	4.21198	4.54852	3.24216
Plet_gene_5438	11.4697	18.8588	20.0085	35.4599	34.2959	33.5704	24.754	26.152	30.5323
Plet_gene_6889	87.2322	130.348	156.875	43.042	58.4393	52.2144	118.321	120.88	104.83
Plet_gene_6888	8.46422	9.12807	8.53805	0.757092	0.981391	0.887404	3.64891	2.72493	2.84696
Plet_gene_6881	587.235	618.734	471.359	479.624	407.42	507.733	320.931	319.7	369.832
Plet_gene_6880	287.621	393.078	306.929	145.337	171.375	148.68	173.743	188.099	198.437
Plet_gene_6883	3.32984	2.22609	1.92354	3.74018	5.3136	4.12029	4.73567	5.97476	5.65864
Plet_gene_9362	157.124	215.298	223.272	624.15	614.848	624.347	54.8604	55.6384	55.9994
Plet_gene_6885	17.7693	21.7478	22.4424	11.4022	14.4868	13.8412	29.2143	34.3065	27.8041
Plet_gene_6884	22.9354	17.4758	17.037	18.545	16.3105	18.0204	27.6466	22.9323	23.9054
Plet_gene_6887	16.4084	13.9702	11.1464	7.6818	8.56517	7.71462	9.46943	10.3596	8.64374
Plet_gene_6886	20.9452	18.0277	23.3805	18.5712	19.4847	18.4244	10.8143	11.4987	9.86571
Plet_gene_451	130.119	153.742	161.474	122.278	111.778	109.76	114.087	135.39	141.741
Plet_gene_450	14.1069	5.64767	7.47392	257.367	252.765	220.68	39.6655	37.3541	31.6127
Plet_gene_453	16.7892	10.9424	9.89602	32.7739	34.0782	36.72	39.8619	39.3104	34.8153
Plet_gene_452	426.296	508.291	571.935	156.85	146.679	142.775	213.855	209.418	218.115
Plet_gene_455	0.44891	1.30206	1.07215	9.20905	7.69222	6.79746	11.44	10.5794	12.2709
Plet_gene_454	0.921878	0.610911	0.463795	12.3397	12.9146	12.0519	2.72062	2.73066	2.19696
Plet_gene_457	40.315	30.7456	40.1092	59.6169	57.9886	65.0906	44.0841	46.0122	43.9477
Plet_gene_456	10.778	10.9143	9.37559	9.00215	8.77065	9.71566	14.4675	16.2174	19.2101
Plet_gene_459	144.828	56.4767	45.2338	261.929	266.356	255.966	299.786	273.119	234.258
Plet_gene_458	11.1612	17.2069	7.43684	8.73598	9.95312	8.69832	27.9877	24.0058	30.2423
Plet_gene_12479	190.274	280.985	385.546	5.59841	4.68427	7.35193	79.9003	68.9894	63.1078
Plet_gene_11119	0	0	0	0	0	0	0	0	0
Plet_gene_6081	11.5219	9.74726	12.354	3.73604	6.26139	3.58173	3.85152	2.97988	3.75899
Plet_gene_6080	0.0580112	0.0235565	0.0323284	0.194295	0.0210857	0.0210219	0.045866	0.00862159	0.036196
Plet_gene_6083	1.6195	1.85719	0.919224	2.77484	3.2839	2.82566	1.17077	1.76059	1.24751
Plet_gene_6082	4.11827	4.20519	3.55661	4.63806	5.55864	4.40727	3.54645	3.56137	3.73166
Plet_gene_6085	41.9673	41.9217	39.2218	18.3203	14.5891	16.8451	10.7012	8.82301	9.47396
Plet_gene_6087	45.7962	58.1683	64.1776	27.1842	26.1313	24.2017	128.185	135.046	114.03
Plet_gene_6086	0.239281	0.607277	0	0.100177	0.434865	0.108387	10.3461	9.86838	5.16325
Plet_gene_6089	20.8604	21.7362	22.5166	61.0118	63.2504	60.785	27.9977	27.3746	30.2078
Plet_gene_5879	111.392	169.602	137.332	23.2734	22.2587	23.8394	48.9192	48.6969	45.1827
Plet_gene_3107	92.8825	89.6261	100.591	196.759	204.74	193.821	73.867	76.0306	71.4362
Plet_gene_3106	2.00748	1.82113	2.91582	1.87759	2.28993	2.2056	2.27948	3.15807	2.70944
Plet_gene_3105	0	1.63334	0	0	0.597164	0	0	0	0
Plet_gene_3104	5.56327	5.30013	3.93499	10.8214	11.0439	12.5612	6.59783	5.91487	6.67538
Plet_gene_3103	64.875	35.1613	48.6296	44.9293	43.4593	41.1329	67.1311	62.0108	52.4412
Plet_gene_3102	22.5804	30.8297	29.544	8.71361	8.92112	8.47906	12.7429	14.3476	19.2617
Plet_gene_3101	16.0785	17.8119	18.8232	736.869	729.352	699.009	17.703	14.6736	16.4024
Plet_gene_3100	107.093	69.184	57.4846	131.983	135.229	122.22	139.746	128.5	123.902
Plet_gene_12511	9.61787	6.25728	7.03858	7.11407	7.00797	5.88974	6.54289	5.95215	5.30537
Plet_gene_12510	14.3642	20.415	17.0262	24.6466	25.3594	23.0518	24.6066	26.9561	32.5306
Plet_gene_12513	9.29653	10.1807	8.36263	354.944	334.714	319.576	19.6054	19.0928	20.7815
Plet_gene_12512	3.74557	4.92075	5.06484	52.7624	38.4403	33.6333	0.21775	0.777693	0.400963
Plet_gene_12515	15.5997	29.3069	31.2648	4.37495	3.82563	3.57568	1.74605	1.8715	2.38449
Plet_gene_12514	0.747106	0.704266	0.29739	1.00537	0.897104	1.25698	37.8149	38.3267	37.4867
Plet_gene_3109	0	0	0	0	0	0	0	0.0566309	0
Plet_gene_3108	4.04403	3.22883	4.26366	1.81204	1.26134	1.72291	6.6864	6.79804	5.51254
Plet_gene_5003	0.805211	0.693574	0.475922	0.122585	0.133034	0.110526	0.79579	0.779668	0.710479
Plet_gene_9436	0	0	0	0	0	0	0.683391	0.747399	0.457597
Plet_gene_4072	1.5103	2.34835	1.59809	2.60924	2.76218	2.66722	2.04056	1.52008	2.40558
Plet_gene_1884	2.48883	2.08072	1.8357	0	0	0.265263	0	0	0
Plet_gene_1885	56.7095	48.8251	46.0043	4.20743	3.26149	6.50323	0	0	0
Plet_gene_1886	29.1617	40.4565	35.4609	7.85504	8.9872	8.63059	28.3893	27.9927	22.3094
Plet_gene_1887	3.10084	2.96271	3.04947	7.94189	7.62439	7.27082	14.782	13.4187	10.6222
Plet_gene_1881	45.0383	47.5387	55.1313	5.8329	6.81367	7.75722	16.2077	14.4153	13.6333
Plet_gene_1882	0.418623	0.201303	0.214872	0.129139	0.060063	0.0399208	0.849225	0.654899	0.481156
Plet_gene_1883	17.5261	25.1008	20.162	7.73326	6.0135	4.61177	0.287487	0.648479	0.15125
Plet_gene_1888	0.981993	0.700295	0.893228	0.38054	0.228613	0.294092	0.393014	0.25329	0.270066
Plet_gene_1889	0.384881	0.19536	0.29248	0.512697	0.429224	0.380377	0.778046	0.351004	0.400243
Plet_gene_4073	124.759	66.0898	85.423	388.912	392.593	383.898	153.715	132.993	121.369
Plet_gene_2508	0.12963	0.0219327	0.0300999	0.235172	0.196322	0.156583	0.362987	0.674292	0.404411
Plet_gene_2509	22.8122	19.8662	17.7605	43.586	37.0383	42.8527	39.0123	37.2688	26.8625
Plet_gene_879	39.2568	58.0986	47.2993	1021.37	955.685	979.879	88.253	89.6347	99.9823
Plet_gene_878	13.0428	18.4491	19.3768	4.14064	3.81956	4.424	11.9127	13.8261	13.0491
Plet_gene_2500	3.15363	2.97602	2.72281	7.15934	6.61932	7.40407	4.19223	4.55488	4.84998
Plet_gene_2501	0.370885	0.20537	0.234871	1.86329	2.11404	1.77164	2.43253	2.45538	2.80501
Plet_gene_2502	0.43951	0.211347	0.386731	3.38956	3.61543	4.37988	2.62907	2.32057	1.97254
Plet_gene_2503	43.2504	67.0582	50.6684	29.4845	32.4315	26.167	53.4429	51.4377	60.0995
Plet_gene_2504	66.7231	68.1211	58.351	20.2083	22.0954	18.3243	87.4704	84.7918	111.116
Plet_gene_2505	4.16053	4.41739	4.04155	5.94463	7.6133	7.67671	23.6714	24.2654	26.0588
Plet_gene_2506	1.26612	1.12953	0.96216	3.27682	2.68454	2.71117	6.55991	9.20896	8.49845
Plet_gene_2507	12.8531	10.3216	4.8108	6.58576	4.1837	4.17103	25.595	20.6703	32.717
Plet_gene_1088	23.6919	10.8085	9.08707	86.7393	93.0873	79.8579	89.1086	81.6119	77.2042
Plet_gene_1089	259.22	270.731	301.003	145.997	137.453	146.16	229.393	215.913	209.736
Plet_gene_1084	21.3004	29.3955	31.7614	12.2225	11.7493	12.3611	25.6582	26.6248	26.0074
Plet_gene_1085	100.018	135.421	143.557	178.936	167.594	171.25	354.992	332.522	361.96
Plet_gene_1086	4.28483	2.72605	3.59478	4.48714	4.57258	4.46355	7.01553	6.57631	6.51988
Plet_gene_1087	120.369	113.638	147.029	237.71	217.531	238.56	481.841	465.018	372.014
Plet_gene_1080	2.75667	1.58175	1.11321	3.06088	4.06602	3.43842	6.7913	5.9376	8.30927
Plet_gene_1081	22.1007	15.4215	17.1649	12.6984	12.165	11.9211	11.4483	11.0053	10.9102
Plet_gene_1082	36.1613	39.5337	39.3499	91.9103	93.3287	97.6985	82.6843	104.623	98.3506
Plet_gene_1083	32.2084	40.0688	33.2466	27.6796	24.5581	24.3246	38.7767	38.9254	40.7104
Plet_gene_13844	4.19353	4.49247	4.90293	8.21364	10.3117	8.22818	4.49852	4.1732	4.60197
Plet_gene_13845	4.2425	2.1128	1.78434	6.56843	6.91013	6.23655	12.5786	12.0155	10.1555
Plet_gene_13846	2.42994	1.71378	1.63924	3.55524	3.92803	4.75035	11.1986	9.61761	10.6663
Plet_gene_6279	27.2865	26.6248	46.8735	7.7637	4.81457	8.4	14.1382	18.8985	27.8247
Plet_gene_13840	8.44251	5.05318	5.77906	10.624	11.4188	10.5663	15.7711	16.5181	14.0066
Plet_gene_13841	29.8057	7.94097	17.6623	25.5779	28.2484	28.4684	70.2435	73.2103	53.5055
Plet_gene_13842	2.22531	3.05639	2.00607	6.13789	6.54216	6.34447	6.79188	6.80903	5.78533
Plet_gene_13843	7.97843	6.51373	8.63797	2.53536	2.86067	2.22065	4.96381	5.67874	5.74784
Plet_gene_6934	14.6709	21.1788	17.6892	9.05348	7.82757	8.16968	2.43871	2.53377	2.37945
Plet_gene_13849	65.3509	67.7721	67.1076	124.18	124.527	126.447	35.773	46.1549	38.813
Plet_gene_4908	2.7541	4.02607	4.45092	13.3751	17.3182	13.0741	22.1016	19.7288	19.9336
Plet_gene_4909	1.38284	1.25264	1.31896	5.88735	5.69326	5.54111	1.9764	1.69947	2.11281
Plet_gene_4907	11.1825	13.1117	9.7371	6.50746	6.65572	6.58493	9.22812	6.39843	9.71005
Plet_gene_4904	5.71274	6.74349	7.26487	5.36738	4.49696	5.56657	6.79478	5.52852	5.94075
Plet_gene_4905	1.99707	2.41354	1.72239	14.4126	12.0982	13.3538	2.53763	3.53338	4.45025
Plet_gene_4902	0.0942928	0.191447	1.44505	1.97382	1.11388	0.512542	5.03224	4.20412	3.43197
Plet_gene_4903	20.5243	16.8755	18.8982	54.7851	54.6214	53.8136	8.89348	11.3975	8.89696
Plet_gene_4900	0.531835	0.809855	0.760449	5.20315	5.81201	6.30159	5.56043	5.51207	5.22499
Plet_gene_4901	3.49033	4.01093	4.56651	4.76207	4.9909	4.83134	3.43199	3.26511	3.18746
Plet_gene_6272	17.7551	28.679	21.2183	27.2225	27.8938	25.1643	6.23908	8.79586	7.54965
Plet_gene_2768	74.8699	74.3093	77.2802	45.3195	43.7756	49.44	30.2904	31.013	28.4816
Plet_gene_2769	5.8525	6.42488	7.63222	22.4506	26.0959	27.4349	38.605	43.6667	42.2842
Plet_gene_6273	43.7226	58.704	59.1676	13.9747	13.5995	12.4935	40.6556	37.0318	37.4824
Plet_gene_2764	0.102592	0.14202	0.168918	0.296752	0.245773	0.211232	0.0460871	0.103958	0.0290964
Plet_gene_2765	1.33519	1.64507	1.5581	3.34436	3.25613	3.43237	7.17302	7.51338	7.55949
Plet_gene_2766	0.320958	0.398233	0.496842	0.328464	0.518493	0.387692	2.00895	1.32502	1.22382
Plet_gene_2767	13.3519	13.8368	12.7887	6.75442	7.58295	7.812	42.611	48.1617	40.7866
Plet_gene_2760	8.04899	8.97219	9.23492	9.44859	9.82378	9.57958	4.13339	6.27438	7.87789
Plet_gene_2761	111.461	51.8199	56.8387	198.015	207.622	192.758	147.004	150.204	139.152
Plet_gene_2762	0.471851	0.587173	0.636175	0.305875	0.428767	0.579152	0.436245	0.282767	0.205771
Plet_gene_2763	581.191	388.504	447.246	82.3528	87.3756	78.0267	290.114	293.365	268.839
Plet_gene_1260	1.25763	1.09939	0.754388	1.18467	0.99995	1.29758	4.05675	3.56943	4.81354
Plet_gene_1261	2.98053	4.16324	3.4812	4.44712	4.27639	3.72544	5.23795	4.87094	5.2202
Plet_gene_1262	11.9849	18.0726	13.8184	2.10285	1.9499	1.4832	28.3864	28.9266	24.3645
Plet_gene_1263	90.2768	88.195	79.8169	37.9716	39.0892	42.0764	43.7911	43.7416	53.1783
Plet_gene_1264	331.065	311.328	339.856	76.0704	76.5517	75.33	58.6146	52.783	58.3182
Plet_gene_1265	4.52605	11.1039	5.51747	1.73696	0.771148	1.28136	5.87095	5.25515	6.47172
Plet_gene_1266	1.10574	0.841889	1.34795	1.73598	1.56997	1.06435	14.6846	13.7631	8.83969
Plet_gene_1267	26.1528	24.1134	21.1625	13.8605	12.8861	13.6376	28.1917	26.2837	23.3115
Plet_gene_1268	9.30997	7.69928	6.77003	26.8846	27.5256	26.4137	8.61757	7.08695	6.89517
Plet_gene_1269	216.597	206.328	159.148	364.583	444.867	365.568	225.792	232.058	209.043
Plet_gene_5235	6.17597	7.06581	5.46307	3.48854	3.07327	4.88458	13.1278	11.4369	12.3352
Plet_gene_13595	0.948776	0.700487	0.640887	1.56478	2.40355	1.95349	1.59121	1.7519	2.87024
Plet_gene_5233	0	0	0	0	0	0	0	0	0
Plet_gene_5232	0	0	0	0	0	0	0	0	0
Plet_gene_5231	0	0	0	0	0	0	0	0	0
Plet_gene_5230	67.7119	99.2211	102.193	50.9214	54.4311	50.0893	86.6153	82.9359	84.8779
Plet_gene_1809	0	0	0	0	0	0	1.54637	2.4223	2.35029
Plet_gene_10829	5.94432	5.60347	4.80818	1.25799	1.23662	0.631233	17.549	17.6122	15.137
Plet_gene_10828	245.711	342.626	295.174	171.578	192.523	142.38	146.16	146.07	150.419
Plet_gene_2820	10.8033	5.16906	4.24132	8.68482	7.95629	9.12814	8.81308	10.4102	10.422
Plet_gene_10825	5.6337	1.42979	3.43387	5.24787	4.09543	4.27443	15.3114	21.1936	22.0428
Plet_gene_10824	7.89399	5.11263	10.1167	9.20857	8.80155	8.18072	21.0204	22.8722	20.8272
Plet_gene_10823	5.51176	3.3642	4.5691	23.4061	24.4964	23.3333	8.6885	8.79124	8.03518
Plet_gene_10822	0.641531	0.691967	0.391028	3.15584	2.64151	3.14205	10.184	9.74296	7.69292
Plet_gene_10821	0.0476512	0.024187	0	0.219445	0.292277	0.161884	1.17734	0.911793	0.644191
Plet_gene_10820	0.595582	0.10993	0.113149	3.15082	2.4846	2.42803	7.89278	5.10973	5.54603
Plet_gene_2827	1.61903	1.11904	0.719882	3.25931	3.25543	3.18316	5.03859	6.42506	4.58528
Plet_gene_7597	0.667593	1.28014	0.826745	0.621096	0.33702	0.4032	2.56582	3.85845	2.69982
Plet_gene_2826	14.9278	14.6317	14.2878	6.76354	5.613	6.02648	2.58278	2.08909	2.05884
Plet_gene_7903	0	0	0	0	0	0	0	0	0
Plet_gene_7902	0	0	0	0	0	0	0	0	0
Plet_gene_7901	0.0169097	0.0343324	0.0235585	0	0	0	0	0	0
Plet_gene_7907	61.7018	95.8393	93.0088	24.2792	30.6382	26.5745	54.3154	49.3581	46.6332
Plet_gene_7906	2.59783	1.69181	1.7755	1.60062	2.40517	1.33216	6.78191	7.02971	5.6579
Plet_gene_7905	0	0	0.062759	0	0	0	0	0	0
Plet_gene_7904	0	0	0	0	0	0	0	0	0
Plet_gene_7909	5.2542	5.02016	4.73656	6.76089	6.1436	7	22.4128	21.388	18.8023
Plet_gene_7908	1.46668	1.59162	1.7263	0.635212	0.413616	0.504	1.47451	1.97307	1.49893
Plet_gene_6504	7.87417	10.1286	10.5274	9.4393	9.1551	8.64	18.2467	18.735	20.9035
Plet_gene_6505	1.03592	0.389495	0.48108	2.44155	2.30103	2.29407	1.89593	2.1383	1.91514
Plet_gene_2825	48.2235	33.3213	36.3932	29.4315	29.022	28.6135	44.6603	44.1592	37.7361
Plet_gene_6507	0.109621	0.500779	0.305448	0.413044	0.448253	0.248276	3.57518	2.4845	3.13491
Plet_gene_6500	1.05967	1.43433	1.8044	2.11961	2.78175	1.97333	2.56	2.97477	4.04055
Plet_gene_6501	7.78858	4.96995	7.4407	56.644	45.9021	49.1904	19.2437	19.2647	17.1246
Plet_gene_6503	20.9757	32.4528	26.9285	13.3977	12.0044	11.4808	19.8001	20.383	19.7505
Plet_gene_6508	0.0492325	0	0	0	0	0	0	0	0
Plet_gene_6509	0	0	0	0	0	0	0	0	0
Plet_gene_4010	31.0172	39.4821	37.5857	5.08363	5.44772	5.40822	17.7499	17.3857	19.0731
Plet_gene_4011	10.472	8.41614	6.99086	11.6912	15.8598	12.8471	47.0041	47.9874	30.4013
Plet_gene_4012	43.3121	38.7899	46.2775	22.723	23.427	22.2252	57.9858	55.6585	42.8961
Plet_gene_4013	7.20875	3.49997	5.45826	41.0055	41.368	46.1408	282.344	281.29	265.555
Plet_gene_4014	1.82071	1.74564	6.76428	12.3655	12.96	11.088	15.7948	15.4087	19.8805
Plet_gene_209	2.16547	1.37395	1.17105	1.50304	1.33341	1.5875	2.46398	2.19142	2.22228
Plet_gene_4016	21.4074	12.5429	12.0219	16.9068	15.6702	15.7904	15.8416	17.6753	20.0219
Plet_gene_4017	38.8546	23.4154	35.2843	47.7061	47.2791	48.48	27.264	29.4502	23.3617
Plet_gene_204	18.6458	15.3825	17.2253	4.75784	4.70502	4.82012	10.131	9.85241	7.92823
Plet_gene_205	107.324	50.7531	52.5521	53.0578	55.5403	56.3666	43.5417	44.5291	46.5939
Plet_gene_200	0.302763	0.307356	0.26363	1.17248	0.825355	0.994286	0.411429	0.309351	0.550984
Plet_gene_201	31.5209	36.5172	31.1488	41.1896	41.3702	40.6521	57.5175	57.6822	57.6355
Plet_gene_202	14.6218	15.021	18.6667	7.68241	6.72276	7.44126	2.67713	2.57567	3.93766
Plet_gene_203	72.3683	90.8889	75.5962	26.7497	28.4482	29.6048	22.0831	25.5065	23.7119
Plet_gene_8616	40.6713	75.1196	59.2969	12.2561	11.7793	10.814	22.313	19.6267	24.9387
Plet_gene_8617	0	0.0345424	0.0948102	0	0	0	0	0	0
Plet_gene_8614	0.186218	0	0	2.26089	1.35372	1.60268	3.35873	3.39027	2.95318
Plet_gene_8615	0.807413	1.11954	0.576161	1.15425	0.858954	0.909876	0.661729	0.834127	0.614371
Plet_gene_8612	54.1632	60.3129	65.5156	219.727	181.609	197.796	1113.95	1079.69	1164.49
Plet_gene_8613	18.349	19.8164	19.5808	11.4412	12.7713	13.6168	41.2846	53.8152	42.0197
Plet_gene_8610	63.4495	102.73	81.5299	12.0878	10.8145	13.3975	33.4067	32.3398	36.1034
Plet_gene_8611	17.5496	16.0702	15.2196	13.2971	12.5923	13.1498	12.6958	13.0035	12.1492
Plet_gene_12078	96.6619	70.7472	80.7599	44.5858	44.595	41.805	50.2692	53.595	55.4772
Plet_gene_12079	6.30811	3.9207	4.45827	16.5078	17.2632	15.6782	14.2499	13.4203	12.3739
Plet_gene_5894	0	0	0.065407	0.0393099	0	0	0	0	0
Plet_gene_8619	11.278	11.3373	13.4103	4.85424	5.10535	5.12733	6.65499	6.4262	6.63021
Plet_gene_4078	5.77725	6.05798	6.22708	9.17709	8.79277	8.89539	6.25008	5.10573	4.69749
Plet_gene_104	0	0	0	0	0	0	0	0	0
Plet_gene_8074	4.65292	3.84798	4.30184	29.67	32.1217	29.314	12.68	13.3239	12.6004
Plet_gene_427	0.116508	0.147845	0.202899	0.0731658	0.158805	0.131937	0	0.108221	0.0605793
Plet_gene_1211	88.9087	104.079	94.6456	16.868	15.3857	16.6226	29.1643	32.4305	34.5323
Plet_gene_7275	15.1526	7.53023	11.0142	26.4374	30.9083	30.7926	15.2406	14.0703	13.829
Plet_gene_7274	3.25929	2.0537	3.28819	4.04654	1.94042	3.56364	1.99934	2.08791	2.45438
Plet_gene_7277	49.6552	35.9889	35.2081	33.2022	31.1923	35.3336	39.4232	36.9866	32.6809
Plet_gene_7276	12.4286	17.5438	13.6875	14.9658	13.3374	14.2621	20.6475	22.4734	17.5406
Plet_gene_7271	30.0887	34.8406	28.1646	163.366	195.234	173.348	97.5735	107.602	102.18
Plet_gene_7270	151.857	64.2162	57.4128	230.409	233.855	227.267	116.277	113.916	120.421
Plet_gene_7273	95.5029	137.83	118.66	63.2187	69.691	67.32	28.5382	21.4577	29.4776
Plet_gene_7272	4.55177	2.56712	5.6369	19.0564	16.5446	20.6182	8.99704	6.76481	10.5188
Plet_gene_7279	1.16672	0.808874	0.872205	1.16753	1.96523	1.36634	2.98112	2.4318	2.04188
Plet_gene_7278	35.0669	28.5624	30.7488	21.5729	23.8677	19.9948	34.5665	34.6989	35.6604
Plet_gene_9888	0	0	0	0	0	0	0	0	0
Plet_gene_9889	0	0	0	0	0	0	0	0	0
Plet_gene_9884	100.575	92.5776	102.127	203.866	201.221	202.588	83.2275	73.2781	86.8934
Plet_gene_9885	90.9105	106.841	113.936	32.635	29.7668	26.0005	145.961	142.138	132.11
Plet_gene_9886	0	0	0	0	0	0	0	0	0
Plet_gene_9887	0	0	0	0	0	0	0	0	0
Plet_gene_9880	13.8679	18.3959	20.107	6.98733	6.24586	7.15826	13.1279	10.6497	11.8222
Plet_gene_9881	14.6149	15.0808	15.7528	22.3595	21.0956	21.6856	42.6778	37.1394	37.1512
Plet_gene_9882	1.53192	1.4915	2.32148	1.76277	1.9049	2.06957	2.65613	2.2967	2.9998
Plet_gene_9883	34.0818	46.607	37.0982	10.221	9.03083	9.9332	25.7828	27.8547	18.03
Plet_gene_3598	0	0	0	0	0.0155071	0	0.118059	0.0634057	0.24845
Plet_gene_3599	36.4409	67.6227	59.9144	26.9388	28.192	27.36	7.09819	5.51207	7.1934
Plet_gene_3594	0.393246	0.587076	0.644552	0.271165	0.1051	0.293389	1.55458	1.18607	1.53955
Plet_gene_3595	1.32801	2.44125	3.10029	13.9146	12.785	13.169	8.40691	8.48148	7.95016
Plet_gene_3596	0	0.137469	0.188659	0.321257	0.348642	0.265801	3.03348	4.04181	2.6521
Plet_gene_3597	0	0	0	0	0	0	0.80529	1.00219	0.99344
Plet_gene_3590	0	0	0	0	0	0	76.9746	86.9682	92.1367
Plet_gene_3592	457.248	608.873	744.07	154.83	164.177	191.52	2342.75	2263.89	2315.78
Plet_gene_3593	5.77133	6.94251	5.92332	1.04526	1.21656	1.11454	9.56595	8.053	7.90191
Plet_gene_1213	17.762	8.09158	7.83529	27.9154	27.6847	28.2973	10.8364	8.95962	11.2761
Plet_gene_10225	0.292804	0.891738	0.6119	0.980678	2.52765	4.37684	5.20881	7.07141	5.48084
Plet_gene_10224	0	0.42624	0.584961	12.3047	14.4982	11.7917	40.4584	26.5203	31.4373
Plet_gene_10227	0	0.0280979	0	0	0.0754523	0	1.47713	1.11064	1.92844
Plet_gene_10226	0.0175221	0	0	0.704235	0.827955	0.555591	1.36805	1.27602	1.23906
Plet_gene_10221	0	0	0	0	0	0	0.372273	0.495225	0.421847
Plet_gene_10220	0	0	0	0	0	0	11.5834	11.1811	9.51182
Plet_gene_10223	393.138	384.042	258.358	692.522	519.011	614.88	7.33092	8.2681	23.1413
Plet_gene_10222	0	0	0	0	0	0.0428936	0.467931	0.211101	0.393895
Plet_gene_10229	0	0	0	0	0	0	2.01558	2.20611	1.98661
Plet_gene_10228	0.383674	0.311596	0.106907	0.514011	0.557826	0.590897	1.21339	0.541703	0
Plet_gene_1212	7232.26	7997.11	6603.62	5813.46	5672.05	4939.2	4750.44	5382.54	6201.87
Plet_gene_13035	117.667	68.391	73.048	371.126	363.982	366.608	95.6534	86.985	96.6863
Plet_gene_13034	43.2507	39.9513	39.6283	76.0541	80.3734	73.3448	7.27387	7.75336	8.86934
Plet_gene_13037	48.181	79.1711	68.9744	101.37	95.4478	92.3846	46.1041	47.6364	44.5842
Plet_gene_13036	56.7739	49.2361	23.8484	75.0093	53.4047	52.4677	17.7634	24.1683	15.1309
Plet_gene_13031	0.549459	0	0.191376	0.805125	0.624111	2.73778	5.83758	2.04151	2.28556
Plet_gene_13030	0.132459	0	0.184541	1.38638	1.62492	1.26	0.654546	0.246075	0.964221
Plet_gene_13033	252.104	214.314	223.955	164.754	148.2	170.829	186.07	195.171	184.826
Plet_gene_13032	83.105	67.5392	83.3404	133.071	137.483	132.911	72.8935	77.2258	87.3763
Plet_gene_994	6.77109	6.53941	7.29181	11.1552	12.8045	12.9647	13.2391	11.3414	13.5118
Plet_gene_13039	1.91238	2.17671	2.17989	0.388185	0.526594	0.3675	1.83273	1.67946	2.10923
Plet_gene_13038	2.91696	1.89273	2.17858	0.679849	0.546519	0.326919	1.99124	1.85474	1.75123
Plet_gene_3370	0.74177	2.71088	2.48023	1.73907	3.10059	1.8816	1.31957	1.3229	0.617102
Plet_gene_3371	197.721	364.287	366.494	503.009	493.139	537.457	92.042	92.9898	97.4397
Plet_gene_3372	1.84383	1.09726	1.81589	3.67334	4.27534	4.032	11.2477	10.9375	12.7938
Plet_gene_3373	8.60886	5.27666	4.29968	30.4654	32.0292	27.0762	11.5582	13.7601	14.3577
Plet_gene_3374	35.7263	31.0109	36.2452	167.357	163.902	167.695	103.326	99.6682	100.812
Plet_gene_3375	25.6476	31.5887	23.6463	6.00042	5.82645	5.29627	157.025	158.145	194.348
Plet_gene_3376	32.2236	43.5678	48.1149	26.9814	34.6649	30.8945	67.2636	59.4874	70.025
Plet_gene_3377	93.1849	146.436	169.409	119.284	114.466	135.9	223.069	200.059	204.759
Plet_gene_3378	63.5551	77.505	72.9377	34.8786	34.2981	31.8171	53.9346	50.9585	47.4108
Plet_gene_3379	20.2601	27.3223	28.4886	28.5669	29.7899	29.0458	7.64628	11.4867	10.5262
Plet_gene_8829	76.7032	65.7629	62.8129	8.06347	8.39992	9.40217	34.3726	35.8165	27.107
Plet_gene_8828	0.711582	0.98506	0.690957	0.595819	0.587826	0.390698	2.1737	2.57978	2.53388
Plet_gene_7244	0	0	0.258358	0	0.16851	0	0.183273	0	0.385689
Plet_gene_7610	81.0889	85.0574	84.7883	152.451	150.74	132.415	112.796	108.237	102.207
Plet_gene_995	0.812613	1.23741	0.348348	12.326	13.8311	11.609	1.69888	1.04513	2.43764
Plet_gene_7245	0.54556	0.62671	0.800076	1.00978	0.874078	0.832413	0.553366	0.629443	0.612125
Plet_gene_7965	150.556	208.258	185.291	90.1075	92.1013	81.1125	73.1946	82.1643	88.2262
Plet_gene_11283	366.352	488.838	487.722	67.7167	61.9743	62.72	101.411	106.643	95.3508
Plet_gene_7964	56.8466	49.4942	36.8512	94.943	88.9733	92.1404	4.04867	4.47229	4.36529
Plet_gene_3738	0.347705	0	0.484421	0	0	0	25.4291	21.0578	16.2712
Plet_gene_7247	5.15621	3.58145	2.26851	8.18029	5.4252	7.12976	22.7974	20.1661	21.7303
Plet_gene_7615	0	0	0	0	0	0	0	0	0
Plet_gene_2350	0.15999	0.0442955	0.24316	0.572383	0.0528659	0.0527059	0.733092	0.151312	0.529376
Plet_gene_7240	1.10177	1.04945	1.13703	1.78812	1.61918	1.83609	2.13744	2.30456	1.82471
Plet_gene_7966	9.1943	10.5271	9.13039	3.80208	4.2286	3.77818	6.28592	6.52115	6.99933
Plet_gene_2601	96.2211	113.272	84.9306	63.9029	61.518	66.8687	173.619	179.802	173.56
Plet_gene_7241	9.34939	8.39307	9.36547	2.07032	1.89574	1.61	2.90182	3.27279	3.29442
Plet_gene_2600	31.1196	24.5321	22.0411	522.885	512.323	513.293	90.7201	98.8297	93.8308
Plet_gene_7242	2.19537	3.34302	3.05859	21.5573	17.6369	18.3067	22.7817	28.4749	28.7969
Plet_gene_7243	243.588	307.161	342.699	259.358	258.636	244.955	248.66	239.242	223.077
Plet_gene_2354	0.703051	0.868873	0.72397	0.33273	0.166658	0.166154	0.302098	0.204431	0.222513
Plet_gene_2605	6.14888	9.95774	8.36263	3.80013	4.03537	3.97895	8.77781	9.35601	7.86602
Plet_gene_2356	93.6043	108.292	133.116	42.4416	39.961	38.08	22.8655	24.5418	20.0191
Plet_gene_2971	26.7562	24.1692	24.3635	15.7754	16.2027	15.4584	23.5095	24.6693	23.7713
Plet_gene_2970	24.1129	26.2026	24.4464	7.61023	8.75861	8.80535	21.9928	23.0618	23.3768
Plet_gene_2973	24.3163	30.3329	30.0277	6.75596	7.36534	8.7449	22.0292	22.9426	28.0071
Plet_gene_2972	9.98761	9.48691	8.62549	7.31133	6.60772	7.83118	11.1984	11.979	11.7225
Plet_gene_2975	0.0599491	0.0486868	0.0334083	0.160628	0.130741	0.0434483	1.80113	1.90665	1.83285
Plet_gene_2974	278.406	276.491	268.58	84.4556	83.3026	81.9548	223.513	238.337	258.076
Plet_gene_2977	3.76257	3.56795	4.48204	0.503451	0.411183	0.555944	4.50269	4.18242	4.69917
Plet_gene_2976	0.155616	0.157977	0	0.19545	0.388869	0	0.115347	0.144547	0.161827
Plet_gene_2979	101.277	130.553	96.1812	38.8691	37.1976	39.3823	91.6535	97.5252	79.3263
Plet_gene_2978	1.40731	2.45551	1.65431	4.41887	3.39684	2.66941	17.9506	15.327	13.8573
Plet_gene_998	67.9305	121.078	76.9634	81.8321	78.4607	88.0084	51.8952	51.446	67.191
Plet_gene_999	43.8881	25.3697	29.7727	42.8113	43.3312	42.48	48.8728	46.5901	42.9767
Plet_gene_13538	27.6478	38.5847	41.4654	3.9011	4.37291	4.52628	22.2957	20.6817	18.87
Plet_gene_11178	0.0767348	0	0.064144	0.179904	0.167348	0.125131	0.106172	0.250894	0.207474
Plet_gene_3733	0	0.0311596	0	0.0257005	0	0	2.85147	2.16681	3.25574
Plet_gene_13539	0.26811	0.340221	0.280147	1.29083	2.07085	1.63952	3.04719	2.73943	2.30019
Plet_gene_11172	624.157	916.183	1264.44	1054.8	1066.2	1092.4	263.321	262.163	236.62
Plet_gene_11173	7.45269	1.65168	3.43665	20.8302	19.8397	19.7321	48.8094	41.8865	44.4815
Plet_gene_11170	14.453	10.7131	13.1842	18.1527	19.7522	16.0033	21.9928	22.6307	21.9485
Plet_gene_11171	6.52246	4.67394	5.87987	10.2802	11.8538	7.6469	42.0896	47.0427	35.5099
Plet_gene_11176	23.4575	15.4874	19.257	6.62716	8.39076	8.62516	17.3448	16.0248	17.0578
Plet_gene_11177	19.8857	19.106	16.9856	10.0102	12.2618	11.6885	24.2154	16.5362	19.0793
Plet_gene_11174	10.4846	10.5351	12.9676	97.9122	99.2589	100.897	48.955	46.3491	53.6255
Plet_gene_11175	165.435	182.477	171.785	60.9614	54.4292	53.2389	20.2464	21.296	18.002
Plet_gene_3736	0	0	0	0	0	0	0.174269	0.12448	0.0641795
Plet_gene_2415	2.90694	2.51856	2.47884	49.1421	48.5036	47.5622	20.7297	18.9943	16.6263
Plet_gene_3737	0.405272	0.0748036	0	0	0.133915	0.333775	2.18471	1.91645	1.9923
Plet_gene_198	0.681217	1.88256	0.738165	2.91535	0.343898	0.0685714	1.00987	0.281228	0.275492
Plet_gene_199	2.08447	1.88732	1.64826	2.12273	3.07158	2.62846	0.77949	0.816345	1.69898
Plet_gene_195	21.7586	20.8336	24.4579	94.6137	90.0967	83.104	110.208	106.567	116.735
Plet_gene_196	0.0550819	0.139794	0.11511	0	0	0.049901	0.190531	0.0613968	0.0859207
Plet_gene_197	0.967526	0.491102	0	0	0.879183	0.438261	0	1.43793	0.503072
Plet_gene_190	110.736	145.226	138.184	69.9177	68.0781	77.28	31.2088	31.8125	32.2876
Plet_gene_191	5.63948	7.27235	5.73342	2.93532	1.93902	1.10466	0.602541	0.566309	0.317004
Plet_gene_192	14.5538	11.2953	12.5088	13.9848	11.8432	13.9939	26.1432	29.5751	24.0449
Plet_gene_193	0.841504	0.85427	0.521058	1.61798	1.52934	1.55294	2.00214	2.75603	2.20393
Plet_gene_1758	25.362	37.0421	36.2461	10.5495	13.233	12.1553	29.2698	38.1792	41.8585
Plet_gene_12858	7.78022	11.4652	9.90695	3.36233	4.10506	3.6379	10.3349	10.8169	9.04773
Plet_gene_12859	7.61372	9.72437	7.67527	2.18982	1.91244	1.73841	2.78351	3.30034	2.68748
Plet_gene_13531	3.95738	2.56183	3.99522	0.768366	1.51138	0.935258	0.510141	0.895001	0.23857
Plet_gene_12854	27.8731	41.1473	28.6039	6.78136	6.19017	7.71429	14.8301	14.1458	14.6207
Plet_gene_12855	28.2	26.0962	16.5705	27.9493	23.0103	22.4193	66.3574	60.1576	68.4265
Plet_gene_12856	54.3965	23.532	30.1417	58.8747	51.9573	58.24	27.7964	29.168	30.2123
Plet_gene_12857	48.5859	54.5942	45.9877	11.1797	5.39232	4.032	441.321	369.86	368.333
Plet_gene_12850	6.72575	7.58643	8.03994	17.7986	15.3545	14.2925	4.34931	3.45533	3.19488
Plet_gene_12851	5.10156	3.42702	4.26027	5.65324	6.69914	6.00686	7.60022	9.41552	9.28801
Plet_gene_12852	1469.88	1876.22	1477.53	512.65	540.385	518.059	964.787	1034.38	1340.37
Plet_gene_12853	2.86111	0.322724	1.3287	9.31644	4.91087	8.064	6.59783	5.19709	5.28944
Plet_gene_13533	25.8258	38.4456	39.9625	65.8134	67.5277	65.8437	8.2725	5.61321	8.59838
Plet_gene_429	0	0	0.0822359	0	0	0	0.175009	0.131588	0
Plet_gene_8443	107.689	81.8913	89.6871	183.002	200.046	190.8	89.1492	85.0434	76.8622
Plet_gene_8442	0.169386	0.145088	0.132743	0.0177287	0.0577199	0.0191817	0.068008	0.0590017	0.115596
Plet_gene_8441	53.6097	59.0168	60.5966	27.4144	32.3152	30.0953	55.8763	61.6745	51.0438
Plet_gene_8440	215.697	286.831	252.662	343.461	340.098	359.864	41.3879	42.6426	42.5472
Plet_gene_8447	33.4427	30.4622	38.5561	87.5957	78.9085	81.4681	278.834	275.869	246.458
Plet_gene_8446	6.46058	6.19422	7.25069	5.25928	5.87067	5.52774	30.3287	28.5383	29.6731
Plet_gene_8445	8.87757	5.76784	9.89455	54.7093	56.5764	61.2306	10.1775	14.6011	9.97046
Plet_gene_8444	6.37922	7.45493	6.09724	23.2911	24.198	24.5952	23.0191	22.1585	21.9842
Plet_gene_6562	0	0	0	0	0	0	0	0	0
Plet_gene_8449	1.84861	1.77043	3.06142	3.06654	2.9793	2.6227	2.30958	1.71064	1.81358
Plet_gene_8448	6.90333	7.44091	8.14676	3.75718	4.2804	4.48818	23.2569	23.3559	22.6557
Plet_gene_11509	50.8642	64.1414	53.7015	16.4701	10.8328	11.52	56.5528	53.0045	44.8363
Plet_gene_11508	6.40301	6.18047	6.06897	20.962	17.7889	17.2121	46.579	55.3027	51.4676
Plet_gene_11503	0	0	0	0	0	0	0	0	0
Plet_gene_11502	0	0	0	0	0	0	0	0.0106137	0
Plet_gene_11501	8.49823	3.29077	3.5397	24.2081	20.8581	20.5965	15.0226	15.0714	11.5251
Plet_gene_11500	2.5491	3.20026	2.60576	0.711468	0.580229	0.756114	2.40996	3.02628	3.46126
Plet_gene_11507	6.52867	5.0663	4.53646	4.1376	4.10372	3.73553	5.96715	6.06733	6.8403
Plet_gene_11506	1.60114	0.964237	0.680552	1.09071	1.03572	0.983415	2.78932	2.11744	2.1448
Plet_gene_11505	5.25073	2.62289	2.55455	4.74545	4.16542	3.62427	7.98988	6.53397	4.50692
Plet_gene_11504	0	0	0	0	0	0	0	0	0
Plet_gene_11011	26.0759	28.8378	20.7408	42.4184	40.9225	40.32	16.7096	18.1067	18.875
Plet_gene_3095	2.40884	2.09604	1.59809	2.68928	4.06509	2.28619	11.9033	11.5072	12.4057
Plet_gene_3094	21.1365	24.372	26.0025	20.2357	22.5405	21.1355	20.7315	22.0186	23.3072
Plet_gene_3097	56.6997	60.8092	49.6896	17.3567	16.8972	21.5408	54.6806	47.5699	33.9195
Plet_gene_1699	6.18142	5.78409	4.9425	3.60056	3.12598	3.06783	220.14	193.522	165.511
Plet_gene_1698	8.84163	6.75704	7.61233	4.61663	5.23585	4.59	117.966	131.884	120.614
Plet_gene_3096	1.43667	2.04806	1.27759	0.691055	0.638857	0.775385	11.6006	12.7883	14.3044
Plet_gene_1691	0	0	0	0	0	0	0	0	0
Plet_gene_1690	0	0	0.107277	0	0	0	0	0	0
Plet_gene_1693	6.90613	8.13611	7.42407	14.4922	13.6358	13.2855	23.1303	21.8265	17.4225
Plet_gene_1692	40.3661	53.0619	51.9447	5.77107	6.19889	6.58503	8.32284	7.41158	8.34164
Plet_gene_1695	0.298033	0.100851	0.276812	3.95117	4.15257	3.42	1.27637	1.10734	0.774821
Plet_gene_1694	1.62387	1.77062	2.011	2.31652	2.40468	2.45189	3.03143	4.1564	4.00282
Plet_gene_1697	0.0694324	0.0704858	0.0483665	1.58423	1.64041	1.44674	0.017155	0.0644938	0.162459
Plet_gene_1696	0.174692	0.109134	0.0561647	1.06892	0.879183	0.77913	0.185929	0.219684	0.26551
Plet_gene_9068	99.7178	156.068	123.865	26.5386	25.1011	24.7707	92.55	92.3576	89.3167
Plet_gene_9069	0.091955	0.0233375	0.192167	0.153991	0.0835587	0.0208264	1.54495	0.905392	0.693283
Plet_gene_3093	250.449	240.694	237.595	199.541	173.902	178.874	208.931	222.036	220.894
Plet_gene_9062	0.228628	0.257885	0.353915	0	0.0461671	0.0460274	0	0	0
Plet_gene_9063	0	0	0	0	0	0	17.8513	18.7375	16.5295
Plet_gene_9060	1.05294	0.86151	0.744421	0.157906	0.171366	0.099661	2.54718	2.73268	3.02341
Plet_gene_9061	0	0	0	0	0.0183163	0	0.458182	0.748923	0.712685
Plet_gene_9066	0.172505	1.53231	0.120166	0.361102	0.156754	0.234419	32.4777	29.6114	29.0163
Plet_gene_9067	156.997	263.769	284.986	80.636	80.2278	82.0228	97.7566	100.62	99.729
Plet_gene_9064	6.80262	10.9039	6.638	0.92242	1.37644	1.02297	28.6341	26.7895	25.4325
Plet_gene_9065	0	0	0	0	0	0	1.51755	1.52723	1.68278
Plet_gene_11867	11.9066	16.6721	17.9611	4.02223	3.39507	3.71956	5.19386	5.55275	5.25163
Plet_gene_11860	5.08091	2.48106	8.78118	2.10024	2.68837	3.14636	4.76722	4.92263	4.88242
Plet_gene_1359	1.30535	1.57756	1.64541	4.42401	8.41609	4.61765	71.8143	80.2791	91.9188
Plet_gene_7048	0.206047	0.496786	0.287064	0.646975	0.421275	0.583333	0.305455	0.363643	0.508895
Plet_gene_7049	18.7915	11.7974	12.4012	59.8323	58.8662	61.6	53.2713	49.2412	53.9964
Plet_gene_7046	11.9074	4.16144	6.25498	19.4501	17.9153	17.1537	32.9891	30.0263	26.9982
Plet_gene_7047	15.981	19.4786	17.4042	20.0126	19.3714	19.9515	6.66091	7.06016	8.19749
Plet_gene_7044	371.075	448.725	541.094	212.367	209.212	207.458	213.536	205.007	225.479
Plet_gene_7045	10.5771	10.3192	9.8422	10.1709	9.55782	10.2933	0.387879	0.46663	0.693831
Plet_gene_7042	12.9586	16.1265	17.1512	13.1141	15.0847	13.8043	17.4441	21.4506	20.2138
Plet_gene_7043	24.4255	22.514	21.502	17.6048	16.8224	17.8839	14.3569	17.6031	18.682
Plet_gene_7040	48.9655	60.5935	51.571	13.0019	13.6513	16.0417	20.6663	19.9678	17.9488
Plet_gene_7041	3.39454	2.20164	1.70779	5.44775	5.5694	4.01492	8.75983	8.54838	8.82508
Plet_gene_1529	75.5854	99.0845	91.3082	21.7384	20.9891	18.799	102.262	105.322	121.809
Plet_gene_1528	26.9077	31.0622	32.8631	14.0368	12.6214	13.2048	15.3033	15.8748	16.9124
Plet_gene_1527	6.61775	7.60406	7.80139	11.5694	8.39246	9.94824	27.8144	32.3699	35.6951
Plet_gene_1526	67.3567	75.8835	90.0958	23.8851	22.1212	21.1748	86.3474	105.654	101.884
Plet_gene_1525	0.185442	0	0	0	0.33702	0	0	0	0
Plet_gene_1524	0.353224	0.179291	0.98422	2.2182	1.76534	3.12	2.18182	2.82165	1.46929
Plet_gene_1523	52.5927	43.3914	48.9609	24.8438	24.8621	23.8505	63.094	70.7985	61.0147
Plet_gene_1522	3.935	4.33907	6.23839	9.60048	6.7815	9.52683	9.5883	7.61271	6.13809
Plet_gene_1521	58.83	69.4166	48.4644	10.1731	8.56109	7.37655	25.9531	31.7102	31.4757
Plet_gene_1520	2.3542	2.16294	2.01556	1.27743	1.49388	1.25106	1.59876	1.4562	1.32666
Plet_gene_11750	0.267465	0.515893	0.409895	0.38072	0.388869	0.387692	1.69175	1.29189	1.72447
Plet_gene_1350	78.426	56.1478	62.959	33.2859	31.6079	33.5674	40.4268	38.1296	36.9961
Plet_gene_11751	0	0	0	0	0	0	0.325819	0.244981	0.557106
Plet_gene_1351	6.78687	8.51292	8.31897	92.3175	93.1006	85.4583	3.86969	3.51576	3.59674
Plet_gene_13667	0.0618142	0	0.387537	1.08692	1.26383	0.952	0.519273	0.987579	0.610673
Plet_gene_10030	0.429781	0.557496	0.532239	0.639756	0.564111	0.519142	0.849506	0.709709	0.645573
Plet_gene_10031	0.835933	0.965665	0.763026	0.458581	0.471479	0.156684	0.740689	0.985318	0.749395
Plet_gene_10032	45.8308	55.9389	53.886	3.88185	4.33312	7.32	7.20001	6.98852	9.77996
Plet_gene_10033	2.45593	2.66041	2.42015	0.36363	0.231333	0.284899	0.222	0.400608	0.451614
Plet_gene_10034	30.3146	35.7615	37.028	30.8322	28.8057	33.0928	21.0384	22.0587	19.168
Plet_gene_10035	8.65737	8.01506	9.81052	9.52064	8.22699	8.45063	12.5329	12.7986	13.1557
Plet_gene_10036	11.5626	9.73842	13.0087	35.7172	33.5973	33.6045	6.83559	6.82677	6.12932
Plet_gene_10037	48.926	51.416	42.638	43.6345	49.549	50.4466	27.5036	27.3821	28.4323
Plet_gene_10038	2.48748	2.69286	2.93349	0.328409	0.384541	0.224416	0.693649	0.713297	0.697674
Plet_gene_10039	9.957	12.5147	10.7013	0.211737	0.574466	0.286364	1.84314	2.27843	1.87366
Plet_gene_13620	0.767348	0.389495	0.8018	8.5133	7.49579	5.73517	7.96289	6.1298	6.98229
Plet_gene_13621	20.6565	14.6384	27.9096	9.71333	9.43052	9.92179	28.7484	30.2546	26.6436
Plet_gene_13622	0.15598	0	0.144874	0.174139	0.0708687	0	494.041	506.576	560.906
Plet_gene_13623	61.1657	60.5562	62.3153	12.6643	12.2759	11.3057	0.478971	0.34513	0.461986
Plet_gene_13624	0	0	0	0	0	0	0.149611	0.19686	0.039356
Plet_gene_11758	8.97252	5.15999	4.77134	39.809	35.2181	37.5122	28.4864	25.1958	23.8343
Plet_gene_13626	0.720424	0.284415	0.111521	1.80967	1.67298	1.77669	1.58221	1.24914	1.53998
Plet_gene_13627	0.0838685	0.312183	0	0.37453	0.330246	0.582513	0.745985	0.685546	0.87216
Plet_gene_13628	10.3392	10.5171	14.7798	215.545	221.492	207.175	131.056	126.547	135.013
Plet_gene_11759	39.6329	19.4823	17.9048	30.4409	34.7209	31.4902	52.2115	50.9866	47.4038
Plet_gene_4469	13.5526	11.2104	12.4711	9.73673	10.4147	9.32211	16.2052	19.458	13.9196
Plet_gene_4468	25.4899	15.9162	12.8239	15.4145	11.1217	13.5622	24.292	21.7226	16.7249
Plet_gene_4461	73.6181	104.675	92.9557	137.673	131.334	130.315	59.6516	64.9839	73.3072
Plet_gene_4460	22.7199	30.9832	24.9595	9.72363	9.9692	10.0095	15.9178	16.6808	18.4888
Plet_gene_4463	27.3106	32.8592	26.3055	254.932	238.518	242.225	55.1485	52.991	55.7495
Plet_gene_4462	2204.91	1302.73	1439.05	1538.77	1604.22	1579.2	5459.7	4996.69	4549.2
Plet_gene_4465	48.3429	49.8553	47.0389	396.109	378.799	378.869	370.464	318.465	390.609
Plet_gene_2267	4.96533	2.4572	1.63945	13.458	14.4313	12.7235	10.2683	9.96012	8.93418
Plet_gene_4467	55.7164	54.8631	47.5534	39.2972	35.121	41.4568	53.2456	54.3954	54.2864
Plet_gene_4466	9.82249	5.93593	8.26354	7.43202	8.21845	7.58382	22.4501	22.5536	22.8788
Plet_gene_13661	32.9879	15.8294	14.8465	94.739	91.6363	86.6028	61.7965	62.7677	67.2239
Plet_gene_3143	0.260488	0.0377771	0.466599	12.0584	12.1733	12.541	0.441326	0.276525	0.232187
Plet_gene_3142	0.239567	0	0	0.35661	0.725641	0.313493	0.289378	0.336263	0
Plet_gene_3141	7.02249	9.25848	9.91077	4.73459	4.72381	5.86623	4.23631	6.03165	2.84524
Plet_gene_13662	20.16	21.8079	18.1106	11.2535	13.6143	9.48119	12.194	12.6887	16.8405
Plet_gene_6311	18.7077	19.7573	18.0237	117.514	112.862	103.021	22.4401	21.6933	20.0427
Plet_gene_6310	94.2904	138.875	99.9646	77.5176	72.4593	79.0892	65.4143	66.0388	70.314
Plet_gene_6313	0.454145	0.395173	0.632713	2.55319	1.00222	0.793469	1.21826	0.674947	1.72042
Plet_gene_3140	0.913373	0.674349	0.347048	0.48668	0.754523	1.12836	1.39506	1.20319	1.25205
Plet_gene_6315	113.951	56.8662	90.3361	222.31	221.736	210.29	510.763	465.58	477.589
Plet_gene_6314	3.15252	0.903628	1.55015	14.8753	13.7504	14.112	21.0764	16.8118	13.3063
Plet_gene_6317	3.6226	5.71335	6.21861	2.13953	2.76278	1.93395	2.5573	2.86019	2.89266
Plet_gene_6316	16.3309	20.86	20.3769	12.8477	11.1706	10.4865	17.9135	20.1368	30.8862
Plet_gene_6319	1.19213	1.21022	1.16876	0.62849	1.16352	1.12	0.305455	0.295289	0.459153
Plet_gene_6318	5.32821	7.55675	4.69411	4.33018	3.98728	2.98141	13.0098	11.9946	13.5263
Plet_gene_8327	0.739007	0.448729	0.471491	14.9086	15.4326	15.3359	12.9486	11.214	11.4055
Plet_gene_12931	1.1259	0.823619	0.922706	1.45569	1.65501	1.38	1.29273	1.43954	1.27415
Plet_gene_3144	285.036	367.032	401.762	69.8185	69.5848	73.0504	51.5536	51.3109	45.9423
Plet_gene_13663	46.6164	49.0763	52.9188	45.2169	48.8098	45.9683	27.4909	25.3033	26.1337
Plet_gene_12689	1.85442	3.01209	4.39208	2.79493	2.19063	2.184	8.7971	10.1973	12.342
Plet_gene_436	0	0	0	0	0	0	0	0	3.15563
Plet_gene_435	0	0	0	0	0	0	0	0	0
Plet_gene_434	3.59781	4.46403	2.4134	12.2732	9.50518	12.5547	2.43632	3.66371	3.18713
Plet_gene_433	46.0957	58.5207	63.0393	233.798	228.403	232.416	100.434	92.4453	106.45
Plet_gene_432	1.84079	1.37039	1.31079	3.73343	2.60199	3.11294	5.25562	4.04286	4.04122
Plet_gene_431	0	0.0292626	0	0	0.0261933	0	0	0.02142	0.0299758
Plet_gene_430	0	0	0	0	0	0	0	0	0
Plet_gene_12681	4.62402	3.52063	3.62372	1.93588	3.54528	0.523636	46.9845	48.3201	42.5259
Plet_gene_12680	213.63	295.938	329.251	84.966	71.1787	64.512	265.233	265.902	356.376
Plet_gene_5044	0	0	0	0	0	0	0	0	0
Plet_gene_12685	44.5062	112.953	137.066	24.517	35.121	26.5263	35.3042	13.9252	30.4491
Plet_gene_12684	1.22719	0.41527	1.02583	0.890542	0.81777	0.444706	4.9322	4.28604	3.87106
Plet_gene_439	51.9239	66.0628	50.2133	20.0618	19.2701	20.1188	43.0185	43.8937	46.2116
Plet_gene_438	0	0	0	0	0	0	0	0	0
Plet_gene_3148	0	0	0	0	0	0	0	0	0
Plet_gene_8184	0	0	0	0	0	0	0	0	0
Plet_gene_8185	0	0	0	0	0	0	0	0	0
Plet_gene_11341	3.44063	2.33794	1.89419	7.43457	7.00935	7.41546	3.15357	3.38147	2.94316
Plet_gene_11340	2.0801	2.60968	2.81596	2.30036	1.81884	2.24	1.95879	3.00393	3.71404
Plet_gene_11343	3.3007	3.51291	4.45018	2.63	2.27368	1.73627	4.0513	3.99559	2.87882
Plet_gene_11342	13.0901	13.6762	13.4498	11.5085	11.3496	10.3271	14.1228	12.6048	11.4005
Plet_gene_11345	17.7769	13.4159	10.1561	79.3861	79.7227	76.4304	28.0597	28.7008	28.7271
Plet_gene_11344	32.7053	27.3827	28.1845	33.031	24.8169	26.5745	49.6503	45.8504	34.712
Plet_gene_11347	4.56474	6.46828	4.23972	7.64426	6.1355	8.01231	12.9701	13.8508	14.6364
Plet_gene_11346	1.31307	1.50839	1.15539	2.43038	2.48055	2.1287	0.785456	1.28387	0.610873
Plet_gene_11349	21.158	29.6169	27.4327	6.54719	4.67715	4.50425	8.52869	8.02397	7.85802
Plet_gene_11348	2.14899	9.52153	7.72275	1.58077	2.31777	1.03711	1.29019	0.940236	0.689227
Plet_gene_12104	11.1496	11.1083	11.8106	7.11753	6.7404	7.86783	12.6356	12.8387	13.8704
Plet_gene_8189	0	0.0868873	0	0	0	0	0	0	0
Plet_gene_3169	10.3704	11.3502	12.8677	63.0443	67.7803	61.8012	8.32735	8.38851	8.87458
Plet_gene_3168	62.8052	33.3259	46.6325	170.314	178.565	166.612	125.05	114.25	102.223
Plet_gene_3165	22.671	22.8028	21.9058	28.7366	28.2907	29.9561	26.2777	26.4735	25.8031
Plet_gene_3164	22.9394	21.4506	22.8031	21.4365	20.6181	20.4803	21.335	20.338	17.3019
Plet_gene_3167	7.89104	7.91952	7.42518	13.4404	12.969	12.7751	4.90307	5.08909	4.14039
Plet_gene_3166	14.8209	16.1929	20.9209	13.5016	12.1051	12.8166	4.33841	3.6173	3.50284
Plet_gene_3160	0.514613	0.52242	0.640916	0.424365	0.368431	0.346125	0.154119	0.185409	0.137842
Plet_gene_3163	0	0	0	0	0	0	0	0	0
Plet_gene_3162	0	0	0	0	0	0	0	0	0
Plet_gene_12533	0	0	0	0	0	0	0	0	0
Plet_gene_12532	44.6271	46.3273	59.1976	23.2911	25.13	23.0817	5.05993	3.86444	3.85689
Plet_gene_12531	0.294526	0.498324	0.227963	7.56276	6.86926	6.552	1.39072	1.50771	1.25916
Plet_gene_12537	24.4337	16.6876	13.554	18.1179	18.2905	16.3104	46.3616	53.5557	39.4216
Plet_gene_12535	0	0	0	0	0	0	0	0	0
Plet_gene_12539	43.7766	56.5385	43.5396	537.605	493.762	483.95	42.6635	41.4761	53.6803
Plet_gene_38	0	0	0	0	0	0	0	0	0
Plet_gene_31	0	0.144812	0.198737	0.119442	0	0	2.53763	1.96102	1.63176
Plet_gene_32	65.297	97.14	90.6171	0.825171	1.44437	0.7776	5.05833	4.27579	3.8679
Plet_gene_33	1.14855	0.437239	0.800076	0.601061	0.652297	0.780387	7.16538	8.2681	4.70291
Plet_gene_34	0.529836	0.537874	0.861193	0	0	0	1.04727	0.328099	0.734645
Plet_gene_35	0	0	0	0	0	0	0.155243	0	0.0544501
Plet_gene_36	0	0	0	0	0	0	0	0	0
Plet_gene_37	0	0	0	0	0	0	0	0	0
Plet_gene_2454	78.2609	62.8224	66.8827	50.8741	51.5754	40.2067	62.8894	54.1607	67.0838
Plet_gene_13289	0.627528	0.857564	0.504386	0.0404184	0.0877276	0.19679	0.548626	0.484249	0.577278
Plet_gene_5631	1.55254	0.788048	0.2163	0.866646	0.940521	0.562605	1.63667	0.999864	0.053817
Plet_gene_3789	16.9671	23.6991	20.1857	7.40091	7.30735	8.18019	9.14652	9.46582	7.22715
Plet_gene_3788	1.45129	1.1459	0.673977	0.405063	0.586122	0.584348	15.618	11.3836	8.55222
Plet_gene_3781	11.7564	15.0889	16.4959	4.25392	5.26515	5.02098	5.14547	4.36806	4.71559
Plet_gene_3780	54.7576	36.1705	45.1981	30.671	33.4559	28.5411	110.396	115.103	127.212
Plet_gene_3783	0.389646	0.0879016	0.180951	0.580012	0.865499	0.823658	2.52446	2.21984	2.47621
Plet_gene_3782	61.7432	38.3301	41.1678	60.4805	53.5365	53.9528	163.053	172.41	168.628
Plet_gene_3785	0	0	0.210189	0.0315812	0.0685465	0.307525	16.0659	15.9757	15.689
Plet_gene_3784	0.0456943	0.0463875	0	0.382605	0.290654	0.310472	4.08695	3.78601	3.87272
Plet_gene_3787	0	0	0	0	0	0	7.45294	7.06807	10.6
Plet_gene_3786	59.9645	66.953	67.5675	52.9117	53.6402	57.3252	44.4472	42.445	39.7024
Plet_gene_855	0	0	0	0	0	0	0	0	0
Plet_gene_854	0.117741	0	0	0.0492933	0.160486	0	2.85091	2.2092	2.51004
Plet_gene_857	0.537714	0.377911	0.115253	0.311703	0.150344	0.149888	0.367909	0.153682	0.258082
Plet_gene_856	0.0936316	0.047526	0.0869647	0.0914658	0.0567215	0.0424123	0.0308454	0.0695773	0.0324563
Plet_gene_850	0.84292	1.02685	1.40922	0	0	0.305455	1.74942	1.75384	1.49016
Plet_gene_2568	4.81669	3.08055	2.08028	3.48862	3.82977	3.73091	9.09224	8.23231	7.86404
Plet_gene_2569	0.537627	0.664432	0.488492	0.313158	0.764668	0.381177	1.17818	1.30275	1.16679
Plet_gene_2566	0.0608008	0	0	0	0.331495	0	3.84573	4.15664	3.16138
Plet_gene_2567	2.68152	1.32575	1.69813	2.58061	2.15187	3.15493	11.1857	11.1535	9.83234
Plet_gene_2564	28.2687	32.7841	29.1125	18.8222	17.0154	16.0215	17.9697	18.9225	22.5769
Plet_gene_2565	15.9703	13.7183	13.2031	68.2128	68.8924	65.8539	277.754	307.041	184.473
[truncated: 10,840 more rows]

## Sheet: TPM of Pe
XB	M1	M2	M3	P1	P2	P3	F1	F2	F3
Plee_gene_1	0	0	0	0	0	0	0	0	0
Plee_gene_10	25.7109	5.48648	16.4284	19.0073	7.22223	7.86074	5.23168	5.61293	3.10332
Plee_gene_1000	209.124	182.993	205.054	164.175	222.552	229.153	238.248	245.438	174.82
Plee_gene_10000	5.54091	3.968	3.96169	20.0569	20.4995	21.089	34.2438	29.9186	30.4972
Plee_gene_10001	196.991	206.048	207.949	74.9733	80.0463	85.158	149.103	183.589	147.408
Plee_gene_10002	23.2361	23.7747	20.4373	24.9591	12.3289	22.7088	17.3121	7.73903	16.504
Plee_gene_10003	25.8873	17.3688	22.0127	13.3462	10.606	11.0705	10.6552	8.61428	9.83364
Plee_gene_10004	16.4889	17.0346	17.3987	106.717	100.118	101.848	79.9031	70.9282	70.5178
Plee_gene_10005	69.7458	64.1779	71.7815	36.7993	37.5556	39.601	54.3141	59.9959	54.6402
Plee_gene_10006	66.7979	65.4313	70.037	45.8757	45.4733	42.7974	68.7095	65.796	69.3075
Plee_gene_10007	13.5894	12.1205	12.2323	10.7667	14.4209	8.68278	32.8057	27.1842	24.6212
Plee_gene_10008	10.2988	7.92491	10.17	30.7235	25.3351	31.3598	56.0289	41.9856	49.9487
Plee_gene_10009	40.4882	42.3497	44.7843	34.0022	34.9661	34.1979	17.8498	15.3819	20.8094
Plee_gene_1001	38.4081	39.1331	43.2193	19.0837	21.2686	18.924	21.2999	19.7033	20.0152
Plee_gene_10010	46.9334	49.0833	52.6974	15.7448	31.6328	11.9649	12.8711	12.0306	6.94076
Plee_gene_10011	17.3041	9.97342	12.6972	28.1717	28.3395	26.8792	34.6894	32.5651	30.7676
Plee_gene_10012	0.833105	1.07456	0.476293	5.50651	4.50879	5.6772	4.38043	2.47349	4.18817
Plee_gene_10013	4.25657	3.51311	3.01292	1.74542	2.09718	2.16553	5.04831	5.20305	5.61477
Plee_gene_10014	166.121	178.781	165.559	83.6059	77.9756	80.2506	123.344	142.638	121.713
Plee_gene_10015	4.28265	3.26412	4.2291	5.36415	6.4865	5.48609	4.36354	5.15352	4.55358
Plee_gene_10016	79.7374	86.2935	68.0675	28.4719	29.5576	28.386	86.9041	81.0756	73.9624
Plee_gene_10017	3.00093	1.79353	0.709927	4.1905	5.38077	6.03576	1.43183	1.28014	0.902413
Plee_gene_10018	114.901	110.513	114.468	87.4866	85.7538	79.3767	95.591	141.696	130.097
Plee_gene_10019	64.379	67.9159	62.2232	29.8938	36.939	36.7895	99.6312	109.227	105.329
Plee_gene_1002	1365.84	1366.5	1361.67	912.618	975.6	947.159	1322.01	1463.67	1217.19
Plee_gene_10020	33.1913	30.0705	28.7475	30.8988	31.2236	19.0691	27.0626	16.4411	28.0434
Plee_gene_10022	37.3074	32.8412	36.9286	28.1395	26.1814	24.6589	64.9598	67.3085	61.5205
Plee_gene_10023	27.1119	21.6614	24.8474	24.8219	25.1103	24.0235	72.4028	58.7585	62.0011
Plee_gene_10024	23.1294	18.8923	20.0609	13.864	14.4507	12.4589	20.1478	18.8651	20.8518
Plee_gene_10025	44.669	37.4	45.5536	21.8356	20.1321	21.5136	54.6482	36.0573	50.0751
Plee_gene_10026	3.00987	2.89602	3.44154	1.80774	1.59701	1.79428	3.22427	3.18297	3.1378
Plee_gene_10027	1.22883	2.47653	4.91772	11207.9	12952.4	12546.6	30.1803	24.7027	27.7359
Plee_gene_10028	16.1222	22.1898	11.6901	6.22313	7.51112	9.08353	27.7489	23.8362	25.8196
Plee_gene_10029	136.621	158.566	147.664	33.165	33.7929	31.6371	123.119	135.126	133.96
Plee_gene_1003	17.3286	13.3649	15.8129	15.046	11.8466	12.894	21.441	19.2726	20.0861
Plee_gene_10030	69.3378	76.3262	70.563	32.5354	34.2713	31.9909	94.1823	86.1929	90.9638
Plee_gene_10031	2.65693	1.71349	1.82278	2.47342	2.25559	1.2275	0	2.62948	2.18071
Plee_gene_10032	3.10441	3.26097	2.90425	8.93273	7.18767	7.82313	4.29549	5.70245	4.92225
Plee_gene_10033	60.074	47.5495	45.6068	253.797	226.474	229.389	31.5222	24.7412	24.5684
Plee_gene_10034	5.36525	4.1883	5.74644	7.49204	8.82855	6.35376	9.02127	9.28379	11.4968
Plee_gene_10035	3.16732	2.31244	3.75822	4.67319	3.61477	3.31314	6.53245	4.43575	4.53707
Plee_gene_10036	38.8982	22.2924	30.0016	11.6536	15.6106	10.7009	19.6696	21.2605	18.4301
Plee_gene_10037	0	17.1507	18.8283	14.5323	15.8316	15.6337	18.0909	15.4818	14.1573
Plee_gene_10038	67.8871	39.7741	47.0829	47.6577	35.0361	50.9877	44.6569	44.974	32.7312
Plee_gene_10039	226.105	245.119	257.747	7.66186	4.36693	4.75301	12.0207	5.93926	10.5549
Plee_gene_1004	36.6239	39.9664	37.9092	18.8776	19.8005	17.6327	24.2176	23.9411	23.2566
Plee_gene_10040	921.271	726.828	902.452	1019.76	1096.86	1002.43	1247.53	1410.72	1406.25
Plee_gene_10041	34.9534	37.2974	36.041	33.5561	31.0479	41.1823	9.17621	8.78319	9.44542
Plee_gene_10042	41.6493	39.9997	40.7718	14.9459	16.4198	14.5793	14.1658	13.0249	11.8762
Plee_gene_10043	44.6301	44.0781	46.8704	18.0547	20.4037	15.5376	29.0985	29.4845	30.617
Plee_gene_10044	6.92613	9.90614	12.2624	10.6076	7.82408	10.3222	16.3847	9.3974	10.7735
Plee_gene_10045	87.0301	76.5686	69.4266	66.6188	58.7573	69.9632	197.034	208.174	197.563
Plee_gene_10046	15.1513	13.7665	15.1225	7.26473	6.13021	7.84273	9.88627	11.7852	9.46192
Plee_gene_10047	330.216	352.998	322.014	78.9658	73.4222	64.7742	78.3756	69.6092	73.7703
Plee_gene_10048	73.3202	82.0146	77.1614	22.4502	16.3545	20.4024	17.3572	12.9214	29.7846
Plee_gene_10049	136.622	141.168	148.971	14.4442	15.711	15.1164	23.1896	18.6816	22.2373
Plee_gene_1005	600.612	620.314	582.351	196.322	210.643	198.158	344.345	329.189	344.298
Plee_gene_10050	31.6879	26.637	26.7519	21.7424	20.1673	21.2865	7.55372	4.11302	5.01131
Plee_gene_10051	34.2873	27.8338	25.6338	18.5823	22.5181	22.7088	8.46002	8.08284	7.31835
Plee_gene_10052	212.135	195.203	186.947	140.647	150.442	130.277	40.0912	48.6454	40.3432
Plee_gene_10053	10.5716	6.61073	8.69868	22.9022	28.2034	25.1052	18.7289	19.4337	21.9961
Plee_gene_10054	45.0571	27.0768	33.7215	77.6366	81.3704	84.0226	82.5211	76.2111	86.7378
Plee_gene_10055	57.8273	61.1617	66.6496	29.5007	28.2281	28.5864	22.724	25.8965	21.9514
Plee_gene_10056	226.76	223.776	225.643	157.273	159.804	161.99	250.888	254.758	258.047
Plee_gene_10057	17.3927	17.13	16.8608	3.23828	4.73457	3.66835	16.4275	14.4065	15.2063
Plee_gene_10058	5798.29	5917.03	5897.18	3804.6	3976.53	4278.55	5306.16	5694.82	5069.48
Plee_gene_10059	80.9375	88.7022	77.0201	122.05	117.045	141.548	107.599	97.0726	108.275
Plee_gene_1006	178.384	174.348	178.657	741.467	782.477	791.65	77.2903	75.3842	80.6863
Plee_gene_10060	16.1363	14.208	15.4949	29.0228	31.3379	32.5704	11.9224	11.047	11.2511
Plee_gene_10061	417.057	395.285	421.008	703.846	739.731	758.337	215.165	212.271	209.662
Plee_gene_10062	6.41793	4.84528	4.77576	18.2085	11.9996	14.8254	14.2367	9.82989	10.7651
Plee_gene_10063	3.90334	2.68048	4.54579	10.5648	11.8895	14.6939	10.0018	9.121	10.1599
Plee_gene_10064	29.0162	32.0831	27.7387	11.661	10.7686	15.7497	458.312	460.169	473.544
Plee_gene_10065	1.36537	1.43089	0.468354	2.0337	1.73868	2.9963	1.32245	0	0.14008
Plee_gene_10066	20.2367	21.4166	18.8621	45.2673	42.7462	38.2173	11.4127	9.13584	8.26543
Plee_gene_10067	2.21769	4.08253	1.2111	12.079	11.521	7.49314	6.77829	3.56241	2.37712
Plee_gene_10068	2.39124	2.35605	2.43038	0.494685	8.45846	0.920628	6.61737	1.64342	0.272589
Plee_gene_10069	7.81896	6.60919	5.38155	9.39901	9.90849	9.99538	10.3987	8.82754	9.89108
Plee_gene_1007	217.772	212.765	220.207	54.91	57.5256	59.4755	48.1913	42.6226	47.9315
Plee_gene_10070	2.24273	1.68743	1.88054	2.36621	3.88725	3.02209	6.93049	4.80905	7.05622
Plee_gene_10071	6.10286	4.86907	6.29468	10.9234	11.3835	12.2809	12.6665	10.8187	10.231
Plee_gene_10072	24.5766	18.6801	25.6926	128.777	154.246	136.253	8.74439	15.636	10.8062
Plee_gene_10073	5.45442	5.41962	5.58399	4.90057	4.10554	4.02898	11.2329	9.96445	10.5413
Plee_gene_10074	25.8837	24.2102	24.655	37.8537	35.217	36.1345	45.4409	47.0417	46.7271
Plee_gene_10075	8.29884	7.62792	9.08995	12.3105	12.4691	13.3476	12.4487	9.16298	11.4584
Plee_gene_10076	99.7521	109.084	99.1809	41.1825	49.7059	36.7348	53.2093	41.8493	40.0465
Plee_gene_10077	38.8488	42.8136	39.6533	21.6112	20.0095	20.7389	22.026	20.8648	23.817
Plee_gene_10078	31.1466	27.4626	41.1781	20.8404	11.5683	13.4904	51.4466	49.6086	75.8931
Plee_gene_10079	55.6207	58.1855	44.962	47.685	47.219	56.4732	113.115	104.331	125.276
Plee_gene_1008	200.227	220.091	205.966	7.33479	7.13372	5.6772	14.7026	12.3402	15.1287
Plee_gene_10080	21.6041	22.1146	23.2807	21.6312	20.2869	19.298	30.6457	29.8025	31.8918
Plee_gene_10081	33.0885	22.0351	25.2226	22.3211	26.4619	28.2475	68.3437	55.171	77.7344
Plee_gene_10082	20.3451	19.8467	21.3081	36.2884	28.6656	30.6075	26.7316	22.2077	26.6616
Plee_gene_10083	29.5816	22.9317	28.6308	25.035	27.0157	23.123	27.7836	21.9569	27.6516
Plee_gene_10084	64.6638	66.9215	76.4354	36.6067	28.7462	32.297	37.4821	30.2682	35.8606
Plee_gene_10085	108.21	114.471	133.054	96.3976	94.8935	77.0417	58.6414	48.4652	59.0205
Plee_gene_10086	27.0343	47.5495	34.6582	14.4901	18.2562	6.6234	44.2077	12.1613	22.693
Plee_gene_10087	76.4452	70.3821	76.0896	126.715	119.787	123.549	128.224	126.376	145.574
Plee_gene_10088	2.91278	0.880546	1.24895	2.0337	0.772749	1.2616	4.53413	5.85546	3.36193
Plee_gene_10089	19.0251	14.3357	15.761	27.8075	29.7371	29.9868	36.0914	34.7039	35.4013
Plee_gene_1009	443.209	486.625	443.425	234.933	228.486	223.354	602.616	551.53	657.235
Plee_gene_10090	0.173994	0.0467546	0.331578	0.269961	0.246185	0.0669876	2.0865	1.00448	2.08261
Plee_gene_10091	3.3466	3.79946	4.65564	3.71259	2.98906	4.47734	2.73977	2.79452	2.23175
Plee_gene_10092	11.2633	10.736	11.8278	24.5275	23.7902	22.1676	76.1534	67.7513	68.539
Plee_gene_10093	10.0629	8.29932	6.90362	25.1491	24.2321	22.2618	72.0819	56.6891	60.9118
Plee_gene_10094	2.94919	3.32846	2.2481	1.83033	3.54692	2.49797	17.139	14.1072	14.927
Plee_gene_10095	17.1922	19.9044	20.9126	21.1127	24.4548	22.6032	46.4379	48.1928	60.89
Plee_gene_10096	6.91962	5.7321	5.34742	13.4165	16.0533	16.3702	24.1673	23.8504	25.5572
Plee_gene_10097	15.8221	17.1628	14.3666	34.0074	37.0371	37.0866	50.3851	43.752	40.3432
Plee_gene_10098	89.568	77.488	87.4262	215.573	227.188	213.211	160.206	166.205	203.957
Plee_gene_10099	20.5975	19.6236	14.2737	45.6131	43.3843	29.918	12.5228	12.3544	14.0881
Plee_gene_1010	43.6309	29.4118	45.3921	33.2643	34.3262	33.5301	68.6979	83.8392	77.5992
Plee_gene_10100	33.8779	30.2366	23.1727	15.2058	18.6173	18.5164	12.9746	13.0968	13.9649
Plee_gene_10101	6.18821	5.62006	6.2696	13.3447	14.8793	15.1091	3.35995	3.004	3.13423
Plee_gene_10102	30.9351	23.3778	23.6847	33.888	28.9	31.6119	55.8661	43.9405	45.0464
Plee_gene_10103	329.286	345.732	332.646	316.216	317.713	318.662	216.975	261.222	251.571
Plee_gene_10104	29.0238	26.2906	23.3731	95.2936	83.9536	77.4983	154.592	174.119	171.138
Plee_gene_10105	14.6227	13.554	10.8335	13.6638	11.391	11.386	10.1544	9.82392	10.3948
Plee_gene_10106	42.5399	46.1086	47.8232	84.1953	68.2829	62.7589	112.776	114.095	92.7892
Plee_gene_10107	17.4579	16.1914	16.2309	18.9739	19.5152	18.5488	16.0062	15.0444	14.3896
Plee_gene_10108	71.3541	60.8897	64.5392	32.8697	31.6441	37.3749	67.3318	63.543	65.6417
Plee_gene_10109	1.0348	1.6684	1.33111	2.52875	4.11794	3.5856	2.68468	3.68041	2.38874
Plee_gene_1011	1.20375	1.61733	1.10111	3.21242	2.72512	1.6684	3.44224	1.38987	3.45798
Plee_gene_10110	1.0348	1.07254	0.50709	0.963333	2.03936	1.70743	1.02274	1.6459	0.303332
Plee_gene_10111	3.37928	0.990614	1.40506	5.4338	2.93403	2.8386	4.25074	2.66029	2.52145
Plee_gene_10112	6.21938	7.76318	6.19375	6.53691	9.1547	6.25651	8.32799	6.45296	9.67412
Plee_gene_10113	77.1273	72.7172	68.2173	28.9549	31.445	29.8019	136.67	125.426	140.315
Plee_gene_10114	8.80356	8.27976	13.086	8.74189	9.03078	5.76194	8.52687	8.7126	9.93525
Plee_gene_10115	2.6215	2.11331	1.49873	2.44044	6.95474	1.51392	5.44095	8.10756	11.4306
Plee_gene_10116	0.567152	0.304804	1.51314	0.351987	1.2037	0.218354	1.56951	0.935488	1.16374
Plee_gene_10117	0.295658	0.0794477	0.16903	0.091746	0.209165	0.227657	0.0681824	0.0609591	0.0505553
Plee_gene_10118	5.33322	2.95179	4.4598	10.856	13.2196	12.0439	16.2458	12.8506	13.9241
Plee_gene_10119	34.7473	39.3753	36.4786	23.5986	24.4072	24.5655	10.2659	17.2859	8.88057
Plee_gene_1012	90.3663	97.5712	100.396	47.9485	43.8683	38.9641	100.39	102.124	94.134
Plee_gene_10120	78.6451	81.287	89.6029	20.6566	32.1905	25.9529	81.2256	60.4592	80.6863
Plee_gene_10122	5.59254	4.50839	4.29637	10.0058	11.313	11.9095	9.6728	7.67516	8.33758
Plee_gene_10123	11.481	6.36307	6.5638	18.9713	18.8844	20.3882	34.1549	28.406	29.3003
Plee_gene_10124	67.0909	60.7234	59.1951	65.9336	69.4006	65.2878	86.6489	79.7199	83.4042
Plee_gene_10125	19.6613	14.4615	15.9172	16.4329	20.6358	21.9629	63.9411	47.4914	56.3921
Plee_gene_10126	33.6029	22.7661	30.8603	28.287	29.7789	32.2052	111.54	93.974	95.9067
Plee_gene_10127	6.97173	10.8765	7.97158	7.93767	7.07893	7.53098	30.189	28.2317	23.8251
Plee_gene_10128	14.426	11.3481	11.7061	13.2131	8.76544	11.6903	41.6925	34.1093	41.5367
Plee_gene_10129	9.94908	8.66966	9.64246	16.6715	16.9427	15.7594	17.6339	15.4141	15.4082
Plee_gene_1013	11.4953	8.91236	10.1272	10.8183	11.3987	14.0751	14.4281	14.376	18.3026
Plee_gene_10130	421.519	475.108	429.881	8.92846	10.6865	9.96972	23.8871	13.0512	21.6475
Plee_gene_10131	118.212	104.156	105.004	60.5943	63.4998	59.3814	190.771	159.835	185.553
Plee_gene_10132	6.6932	10.1169	15.3062	24.1448	7.99055	8.69699	5.78825	5.69254	7.72528
Plee_gene_10133	2.18459	3.52218	9.99156	14.2359	4.63649	17.6624	12.091	16.2151	49.3083
Plee_gene_10134	2.3381	2.82727	3.40253	4.05641	4.84952	2.33226	10.2937	11.1753	10.6855
Plee_gene_10135	10.3778	8.90663	9.0812	9.39812	8.57793	8.23551	3.37007	3.31871	4.99763
Plee_gene_10136	19.6342	16.4829	15.7924	18.2277	19.0537	18.2046	17.1622	17.3542	17.0875
Plee_gene_10137	0.517402	0.417101	0.887408	0.481667	0	0	0	0.64007	1.06166
Plee_gene_10138	73.7298	78.3347	79.4401	35.9907	34.5062	34.3907	103.064	100.097	103.864
Plee_gene_10139	28.1265	33.1305	31.5359	14.9986	14.1993	17.5047	40.4293	41.2134	39.7828
Plee_gene_1014	0	0	0	0	0	0	0	0	0
Plee_gene_10140	81.8834	77.7574	88.0727	23.902	26.5098	18.7014	53.4494	39.2024	45.3267
Plee_gene_10141	23.0285	20.5611	20.3568	13.2231	13.841	13.3213	21.6888	15.082	15.3669
Plee_gene_10142	126.043	143.214	104.778	57.8516	51.788	61.2327	140.882	117.704	126.793
Plee_gene_10143	19.3643	15.3231	17.3871	23.2801	28.2392	21.0623	7.06831	8.45048	8.22708
Plee_gene_10144	4.42822	4.42653	3.64557	2.96811	6.20287	3.68251	1.9607	5.03983	4.36142
Plee_gene_10145	1.40438	1.13213	1.60579	1.63423	2.60803	2.43309	0.971599	0.868667	3.24186
Plee_gene_10146	3.36311	2.71115	3.25383	1.445	0.549058	1.494	0	0.64007	0
Plee_gene_10147	75.4	77.7103	67.7704	41.1381	41.222	38.0317	34.3361	31.8792	40.6369
Plee_gene_10148	708.835	683.708	671.163	239.327	245.943	240.093	892.459	795.79	886.904
Plee_gene_10149	17.655	18.2758	18.8106	19.4239	11.7095	14.3668	27.76	21.0962	30.669
Plee_gene_1015	85.4065	104.279	89.4154	162.742	149.448	141.288	83.9532	82.3229	94.2861
Plee_gene_10150	69.7082	54.7539	59.2681	36.6067	56.9024	20.6444	49.4632	59.7011	38.5094
Plee_gene_10151	18.6852	14.7257	12.7552	21.289	23.5277	30.9226	15.4353	9.83257	22.0314
Plee_gene_10152	176.951	269.447	314.734	54.91	62.5926	113.544	108.819	0	60.5147
Plee_gene_10153	14.5808	16.1365	14.116	18.256	10.6208	13.6722	9.49003	7.54192	9.27788
Plee_gene_10154	11.5256	15.6312	26.5121	24.6148	23.1665	29.4432	14.8219	24.6582	12.1029
Plee_gene_10155	19.414	17.3949	11.7354	28.0881	24.3416	25.2796	16.2544	11.167	18.5858
Plee_gene_10156	8.44947	10.4792	10.5902	9.6811	7.06969	6.38099	4.94632	5.42737	7.33512
Plee_gene_10157	3.83635	1.93291	3.83822	0.892846	2.54442	0.553873	2.65412	1.77971	1.47597
Plee_gene_10158	3.981	4.12619	5.01642	6.42886	3.87971	4.97342	3.93457	5.42737	5.33463
Plee_gene_10159	15.729	13.5856	13.4886	93.6085	54.2469	57.7453	10.8819	6.94934	6.91597
Plee_gene_10161	11.9424	13.6191	11.6568	12.7445	13.2913	14.971	26.3987	21.44	21.6658
Plee_gene_10163	11.0672	9.49494	9.968	7.05081	6.65949	6.42702	2.01041	2.90648	1.96641
Plee_gene_10164	108.195	105.837	107.284	49.1158	56.3581	51.2628	70.9899	76.2063	76.8072
Plee_gene_10165	141.592	115.209	125.467	9.69426	12.2052	12.4764	398.824	315.714	366.995
Plee_gene_10166	7.15839	6.58016	6.66653	5.08091	4.15909	4.50809	2.46501	2.68471	2.95761
Plee_gene_10167	44.521	47.5495	44.197	60.516	63.4119	64.6191	64.2374	65.4547	60.3563
Plee_gene_10168	4.28973	5.28327	6.13118	29.3963	29.5892	26.1495	62.7358	64.6394	65.7716
Plee_gene_10169	56.5262	71.3242	44.962	16.0154	13.0401	28.386	27.2048	30.4033	27.7359
Plee_gene_1017	7.55053	6.9908	4.61587	10.8567	8.88514	8.37549	14.2747	10.6354	11.2746
Plee_gene_10170	81.7172	87.2731	88.238	42.4409	43.0759	37.7061	52.8226	49.8615	44.7977
Plee_gene_10171	6.29161	7.60792	7.19392	3.66067	3.33827	4.54176	1.08819	3.89163	3.22745
Plee_gene_10172	15.7132	14.895	14.0845	7.86529	6.36819	7.3872	10.4886	12.9916	14.5009
Plee_gene_10173	7.69807	6.79278	6.54209	1.25896	0.772749	0.96122	2.15911	2.57383	2.24129
Plee_gene_10174	15.6397	14.4089	15.109	4.2787	5.89346	5.75093	9.62766	8.68667	10.4132
Plee_gene_10175	2.50674	2.79989	2.27918	3.26142	4.42283	2.79064	0.835784	1.30767	0.960551
Plee_gene_10176	10.7243	8.89595	5.59804	16.7117	16.4934	15.3486	18.9251	15.3819	17.0621
Plee_gene_10177	0.859937	0.661722	0.268163	6.11324	7.46632	6.04966	0.270425	0.145066	0.48123
Plee_gene_10178	0	0	0	0	0	0	0	0	0
Plee_gene_10179	12.4773	9.26605	12.0187	10.4892	11.5556	11.2671	7.84753	9.16778	7.60313
Plee_gene_1018	6.83999	6.94623	4.97697	24.1472	24.9176	25.821	13.1107	13.1137	13.6097
Plee_gene_10180	3.34164	6.07681	4.44289	7.81328	6.76231	8.43727	5.69902	5.28754	5.42161
Plee_gene_10181	2.20913	1.4247	1.38928	0.514139	0.703288	0.637888	0.305671	0	0.113323
Plee_gene_10182	14.9904	16.8131	19.1275	32.3595	31.2387	31.6167	23.5975	23.7852	23.0692
Plee_gene_10183	7.2239	6.42783	5.37674	2.506	1.55487	1.84976	6.12932	5.1006	5.52359
Plee_gene_10184	0.378101	0.0338671	0.0960727	0.391097	0.26749	0.824893	0.755688	0.519715	0.215508
Plee_gene_10185	8.09582	3.72937	6.61206	1.07667	4.90923	4.00744	0	4.29224	3.55969
Plee_gene_10186	923.765	995.369	937.368	31.921	39.7255	34.1541	446.811	353.749	439.256
Plee_gene_10187	37.5749	30.2908	32.9721	8.54156	15.3004	13.6253	43.5276	50.2669	41.6879
Plee_gene_10188	1.2146	0.795551	1.04159	0.989369	1.81253	1.40286	3.41372	3.66249	3.42683
Plee_gene_10189	16.3476	12.8223	16.1661	4.93573	3.9853	3.06186	29.3445	24.0494	20.8515
Plee_gene_1019	38.8152	38.8576	38.6528	19.8975	16.1529	17.1415	27.6435	26.2842	29.932
Plee_gene_10190	28.3996	20.1547	27.4768	9.26465	9.27298	7.84996	46.013	45.3423	50.0554
Plee_gene_10191	2.71911	2.78215	4.06571	2.3366	2.10862	3.14058	5.78825	4.39878	5.68667
Plee_gene_10192	0	6.50249	2.88218	0	1.06996	1.74683	4.18535	2.49463	4.65498
Plee_gene_10193	0	3.39639	3.21157	27.455	25.3351	16.2206	60.2391	45.1707	56.1922
Plee_gene_10194	2.10657	0.566065	0.802893	1.63423	0	1.62206	5.82959	3.47467	6.48372
Plee_gene_10195	3.24087	4.87687	1.48226	3.82158	5.73193	3.74321	13.7519	10.424	13.2999
Plee_gene_10196	0	0	0.60217	0.817113	0.74515	0.811029	0.485799	0.434334	0.720413
Plee_gene_10197	0.378101	1.82883	2.16164	1.05596	4.41358	0.436708	3.66218	3.27421	1.93957
Plee_gene_10198	0.553839	0.148825	0.422179	1.28897	1.56726	0.426457	0	0.799337	0.662916
Plee_gene_10199	30.9988	30.1956	26.0911	25.6514	23.7578	32.6543	12.7088	14.203	13.2514
Plee_gene_1020	12.4438	13.6429	14.0862	17.4924	12.5449	12.6479	9.29783	10.1601	9.06444
Plee_gene_10200	63.4561	70.882	70.4341	41.0843	46.0266	39.4724	28.4891	28.1851	30.0409
Plee_gene_10201	1.65375	5.03639	4.62226	2.22377	1.16996	4.24464	24.408	23.6407	19.4175
Plee_gene_10202	0	0	0	0.530531	0	0	0	0	0
Plee_gene_10203	0	0	0	0	0	0	0	0	0.296641
Plee_gene_10204	4.91532	1.98123	9.83544	1.14396	0	0	3.4006	0	0
Plee_gene_10205	1.86658	1.40441	1.8497	0.231688	0.198078	0.287453	0.344364	0.384853	0.127668
Plee_gene_10206	0	0	0	0	0	0	0	0	0
Plee_gene_10207	0	0	0	0	0	0	0	0	0
Plee_gene_10208	0	0	0.0754396	0	0	0	0	0	0
Plee_gene_10209	0	0	0	0	0	0	0	0	0
Plee_gene_10210	0	0	0	0	0	0	0	0	0
Plee_gene_10211	0	0	0	0	0	0	0	0	0
Plee_gene_10213	0	0	0	0	0	0	0	0	0
Plee_gene_10214	15.6249	11.7562	13.9948	40.728	37.9977	40.6052	25.9436	18.2017	25.3815
Plee_gene_10215	4.62618	1.76109	2.79176	18.5426	31.2281	18.2561	8.35702	1.74869	6.8557
Plee_gene_10217	145.493	133.139	85.4278	98.838	158.568	109.002	114.26	102.155	84.7206
Plee_gene_10218	19.6613	16.0505	13.9439	17.6083	14.7898	16.3848	14.4633	10.468	13.0222
Plee_gene_10219	1.51241	2.43843	0.864654	2.8159	1.60494	3.49366	0	0.935488	0.77583
Plee_gene_1022	9.65917	5.66723	10.4563	23.4112	27.2933	23.633	12.337	13.0098	11.7863
Plee_gene_10220	18.5401	17.8835	17.1698	16.8122	17.0823	17.0663	23.1047	21.9944	22.883
Plee_gene_10221	11.8472	14.8338	14.603	4.38029	5.52812	5.91982	12.6723	8.83516	11.3788
Plee_gene_10222	28.6727	25.756	38.8734	13.3462	16.9522	13.7199	6.23442	6.58739	5.04289
Plee_gene_10223	30.6942	29.5901	31.0529	28.9693	33.3227	27.3649	93.1616	82.6796	89.6837
Plee_gene_10224	2.66594	1.34321	1.90517	10.5477	8.84077	8.0828	22.1327	18.1389	16.4108
Plee_gene_10226	0	0	0	0	0	0	0	0	0
Plee_gene_10228	1.21366	1.95677	0.277543	0.451934	0.90154	0.841067	0.671722	0.90084	1.24516
Plee_gene_10229	1.54206	0.665959	0.818636	0.563968	1.28575	1.52664	0.914446	1.43075	0.678036
Plee_gene_1023	1.42102	1.52113	1.5449	7.41675	8.23197	7.10323	5.0606	5.15848	5.68819
Plee_gene_10230	4.64325	3.39221	4.72848	6.34876	6.46714	3.93843	11.5445	9.42392	8.85763
Plee_gene_10231	4.89558	4.0102	5.32683	7.71827	9.13333	8.9376	4.26099	4.2003	4.6986
Plee_gene_10232	0	0	0	0	0	0	0	0	0
Plee_gene_10233	0	0	0	0	0	0	0	0	0.195841
Plee_gene_10234	1.58081	1.27436	1.1297	2.7593	5.03257	2.51052	0.956951	0.855572	1.21638
Plee_gene_10235	9.46782	10.4458	8.09949	6.78735	7.1503	5.70714	11.5226	7.05315	8.15371
Plee_gene_10236	12.2419	8.9716	6.78672	6.21623	3.14931	5.57009	9.75265	8.71945	11.6082
Plee_gene_10237	0.118441	0.286443	0	1.32313	0.502752	1.0944	0.491652	0.586089	0.607578
Plee_gene_10238	1.85776	1.49762	3.54032	2.45005	3.77856	1.25167	2.57053	5.17096	2.70013
Plee_gene_10239	0.117381	0.283877	0.53686	0.218547	0.49825	0	0.812082	0.29042	0.842991
Plee_gene_1024	102.866	87.5952	96.3317	82.4976	79.4251	83.1559	72.8089	69.7955	82.7327
Plee_gene_10240	1.26847	2.21557	2.65904	1.37767	2.01912	1.2209	2.34019	5.49222	2.60278
Plee_gene_10241	1.77788	1.43323	2.27202	0.973582	0.887839	0.724749	0.868237	1.29376	1.07296
Plee_gene_10242	0.231309	0.0932343	0	2.907	2.57734	1.33581	0	0.143075	0.237313
Plee_gene_10243	0.479543	0.386581	0	2.67854	2.54442	5.53873	11.28	2.96618	7.37984
Plee_gene_10244	0.421313	0.0566065	0.160579	0	0.29806	0	0.29148	0.173733	0.216124
Plee_gene_10245	0	0	0	0	0	0	0	0	0
Plee_gene_10246	0	0	0	0	0	0	0	0	0
Plee_gene_10247	0	0	0	0	0	0	0	0	0
Plee_gene_10248	3.97907	4.27694	4.63894	4.5032	3.56016	3.51446	4.10231	2.606	3.36193
Plee_gene_1025	85.7947	82.1309	79.7054	49.0862	58.325	56.772	98.3081	100.607	99.941
Plee_gene_10250	95.4011	90.5237	93.3232	25.285	29.2529	26.1424	58.8034	67.9531	60.5147
Plee_gene_10251	3.57478	2.88179	6.13118	0	5.69024	8.25775	2.47316	6.63346	5.50134
Plee_gene_10252	195.216	174.807	174.76	25.8173	24.1586	22.3503	344.283	313.635	321.524
Plee_gene_10253	71.2185	59.9732	61.4056	10.7102	8.51879	8.23071	140.122	118.002	119.532
Plee_gene_10254	23.483	22.1229	21.586	9.64461	6.98731	8.77507	16.9472	8.60123	12.8493
Plee_gene_10255	4.81074	10.7914	5.26151	3.11546	3.55136	1.4495	3.18354	2.58752	3.21887
Plee_gene_10256	4.10927	2.7011	3.97574	1.17706	1.54301	1.75245	3.58648	2.50266	2.27011
Plee_gene_10257	64.7184	72.3148	72.3608	119.925	138.66	136.726	178.531	185.967	194.572
Plee_gene_10258	44.6475	40.285	23.4177	38.5133	37.3817	31.2246	35.7062	33.9504	23.9537
Plee_gene_10259	13.3189	11.4674	10.6707	14.7608	16.1529	16.3252	13.1636	10.1998	13.3857
Plee_gene_1026	200.897	200.292	198.185	118	125.302	107.201	92.405	102.998	103.224
Plee_gene_10260	1.63844	0.960595	1.02186	0	0	0	0.412193	2.21115	1.0697
Plee_gene_10261	32.4801	33.2358	26.1453	7.90188	7.07729	9.10353	104.624	118.399	116.409
Plee_gene_10262	1.80466	1.37825	3.25812	1.85686	2.82221	1.75527	4.59984	5.17004	4.38513
Plee_gene_10263	5.23332	5.3614	5.36054	2.13144	3.12385	2.85434	2.41373	3.73158	3.80314
Plee_gene_10264	2.33023	2.28942	2.2481	3.66067	4.17284	3.11195	1.91441	1.35126	1.5689
Plee_gene_10265	13.3355	10.3368	9.31822	14.006	12.3976	12.4405	14.1938	13.6771	12.6292
Plee_gene_10266	18.3328	13.9221	14.3544	18.7671	18.3972	18.3742	21.1388	20.1319	20.5123
Plee_gene_10267	2.03393	0.546546	3.10083	10.0984	2.87782	1.56613	6.56667	10.9033	9.738
Plee_gene_10268	3.07625	3.28857	3.05864	1.55641	2.7677	2.85791	1.75813	1.6546	0.89194
Plee_gene_10269	7.31582	6.78225	5.85552	5.19304	4.17284	6.54859	3.16334	3.62012	2.15789
Plee_gene_1027	910.738	981.557	952.231	2427.15	2415.78	2549.06	352.69	394.375	409.195
Plee_gene_10270	7.00798	5.75406	6.90011	9.66513	8.26305	10.2677	9.42739	9.79329	9.51992
Plee_gene_10271	47.2148	51.5454	45.7853	45.8357	47.253	44.3302	60.5019	51.7285	58.9806
Plee_gene_10272	6.99808	11.8202	7.8112	5.11873	3.53631	1.92448	4.61098	6.18373	3.7608
Plee_gene_10273	6.05486	5.81343	4.35618	13.6167	17.2545	16.1083	15.7204	12.3717	15.3555
Plee_gene_10274	166.939	155.123	174.852	55.9269	63.5586	50.8846	86.9041	102.921	100.298
Plee_gene_10275	19.6613	22.4539	20.6076	16.7781	6.95474	20.8164	108.819	154.044	114.306
Plee_gene_10276	249.634	236.188	246.001	92.1168	86.1931	94.558	240.383	205.547	234.453
Plee_gene_10277	11.7422	11.6672	35.9072	23.3876	27.2394	23.9704	19.27	30.0655	31.6582
Plee_gene_10278	26.5729	26.777	44.1948	18.1784	23.7126	20.2287	16.4343	19.674	28.5018
Plee_gene_1028	171.456	177.991	173.425	90.0388	89.5476	97.8877	173.367	179.776	176.658
Plee_gene_10280	12.1796	13.8861	9.35051	20.895	29.3576	30.3454	10.1115	11.8385	14.1023
Plee_gene_10281	81.0709	81.8736	45.9839	57.703	52.7025	55.5186	90.977	53.4625	90.1827
Plee_gene_10282	13.1075	17.8311	50.5823	11.4396	15.2135	16.5585	13.0356	14.695	11.3465
Plee_gene_10283	44.2158	34.0096	48.8433	60.6144	66.6158	66.2425	50.4447	52.1356	56.6251
Plee_gene_10284	3.42487	4.39705	2.03054	0.236172	1.48069	2.63715	4.73889	4.86454	5.07543
Plee_gene_10285	1.17278	0.556134	0.157761	0.899111	0.439247	0	0	0.341371	0.424665
Plee_gene_10286	0.761371	0.57767	0.460886	1.58434	1.90107	1.18976	0.247879	0.110809	0.0918978
Plee_gene_10287	14.4808	15.521	15.6714	15.6831	14.4578	14.3226	2.37054	1.61478	2.05064
Plee_gene_10288	0	0	0	0	0	0	0	0	0
Plee_gene_10289	1.04028	0.587031	0.237894	0.193686	0.441571	0.48061	0.287881	0.128691	0.213456
Plee_gene_1029	0	0	0	0	0	0	0	0	0
Plee_gene_10290	8.1922	9.24573	7.49367	0	5.21605	0	4.53413	0	3.36193
Plee_gene_10291	7.22519	6.91885	7.10981	7.78605	9.2007	6.42321	1.99946	3.41276	2.42598
Plee_gene_10292	3.7148	3.50595	3.62597	8.51906	5.9612	8.79051	2.25662	1.12086	0.371826
Plee_gene_10293	3.00851	3.7575	2.90703	5.87758	10.612	8.5158	5.56994	5.50405	7.12961
Plee_gene_10294	20.7183	21.9568	17.0018	34.3762	33.5024	32.8423	17.6977	17.1305	22.7382
Plee_gene_10295	937.714	950.411	953.064	104.877	115.591	103.267	345.322	396.797	383.407
Plee_gene_10296	0.468126	0.377377	0.42821	2.61476	0.993534	1.94647	1.16592	1.62151	1.34477
Plee_gene_10297	1.28842	0.768602	0.942847	0.479773	1.06645	0.505963	1.31923	1.49825	1.16324
Plee_gene_10298	19.1799	16.9542	17.4429	8.16929	8.44784	7.65514	7.01893	5.54246	5.54623
Plee_gene_10299	4.61412	4.29826	4.25	6.82497	5.44047	7.04654	1.98627	1.9344	2.05135
Plee_gene_1030	0	0	0	0	0	0	0	0	0
Plee_gene_10300	40.0788	37.1861	36.7871	27.007	32.3906	33.428	18.3585	15.8182	20.101
Plee_gene_10302	11.7044	9.55955	7.74802	4.87452	7.02737	8.18229	4.68803	10.0974	4.42405
Plee_gene_10303	7.09182	5.31172	5.7791	8.64666	8.34007	8.64952	5.52883	5.23772	5.94559
Plee_gene_10304	307.018	301.39	263.201	232.593	218.272	212.764	231.031	227.511	236.783
Plee_gene_10305	2.16797	2.53115	1.79506	0.62635	0.951979	1.20883	1.0344	0.369927	0.76698
Plee_gene_10306	55.7544	58.7286	59.6235	32.6277	29.1293	29.8396	57.8265	69.0905	59.6377
Plee_gene_10307	39.3226	36.3868	38.3139	41.8769	44.8134	47.0965	80.2382	88.1106	81.7067
Plee_gene_10308	0	0	0	0	0	0	0	0	0
Plee_gene_10309	7.38452	8.25977	10.5545	19.5923	23.6069	22.922	57.0917	56.4103	56.916
Plee_gene_1031	32.7982	24.1657	23.3883	14.4457	15.999	11.7108	43.064	41.1195	42.695
Plee_gene_10310	1.62253	0.84635	2.40088	2.57668	2.22822	1.76379	2.64124	2.36143	2.35009
Plee_gene_10311	0.332303	0.401827	0.379961	0.670263	0	0.255874	0.306533	0.205544	0.284107
Plee_gene_10312	8.60181	16.5928	12.2943	0.857969	0.326003	1.4193	4.67582	3.80042	4.72771
Plee_gene_10313	13.7981	14.4634	15.4194	22.2697	17.1311	20.8126	13.2508	13.3944	14.7978
Plee_gene_10315	0.468126	1.88688	1.47197	2.07002	1.4903	0.946201	2.10513	1.73733	1.5609
Plee_gene_10316	0.561751	0.905704	0	0	0	0	0	0	0
Plee_gene_10317	100.083	95.1626	95.928	57.4093	52.5376	51.0264	143.125	142.566	156.228
Plee_gene_10318	0.81922	0	0	0.381319	0.434671	0	2.26706	0	0
Plee_gene_10319	1.92758	1.86469	1.98362	0.538333	0.204551	0.445271	0	0.715373	1.58208
Plee_gene_1032	430.09	518.091	540.949	283.702	352.084	310.827	331.558	273.63	266.013
Plee_gene_10320	3.22316	3.37783	3.31687	8.70159	2.73629	1.86138	4.01382	6.37972	3.6375
Plee_gene_10321	22.4277	14.2569	17.6233	32.3757	30.1954	30.6968	26.7946	29.5783	28.8889
Plee_gene_10322	12.0741	9.9308	10.6808	16.2907	17.4878	18.9868	14.3361	15.5423	14.1452
Plee_gene_10324	1.46241	1.96485	2.9727	2.94971	3.36241	2.62747	4.72149	2.9147	4.91786
Plee_gene_10325	134.898	130.321	113.654	64.5701	84.0364	71.9112	126.2	146.612	169.777
Plee_gene_10326	13.4555	15.8966	14.7221	7.88285	8.3703	6.89973	5.69775	5.30938	4.16522
Plee_gene_10327	8.71473	10.1096	10.4506	7.32133	7.10511	8.59252	2.64695	3.5498	3.92528
Plee_gene_10328	12.7968	12.6389	14.1475	8.36273	5.93551	9.39675	8.09107	5.97583	4.69511
Plee_gene_10329	6.49013	6.46303	6.11134	2.84324	2.83591	3.52758	4.22598	5.66742	2.54593
Plee_gene_1033	98.9306	99.3759	91.5298	78.0071	82.2977	83.2656	78.5915	76.2497	75.7235
Plee_gene_10330	3.19129	2.3065	2.64236	1.6391	2.5691	1.48285	4.77098	4.3563	4.70419
Plee_gene_10331	3.27688	21.1331	14.9873	6.10111	1.73868	3.7848	22.6706	10.1344	18.4906
Plee_gene_10332	0.637663	0.428374	0.850633	0.197874	0.676677	0.12275	0.882317	1.31474	2.50782
Plee_gene_10333	19.7634	25.4832	18.8607	21.8689	20.1055	19.6416	30.7378	27.5446	33.6892
Plee_gene_10334	187.3	176.016	185.764	293.817	222.918	325.095	163.229	188.181	139.078
Plee_gene_10335	3.84677	3.44561	2.68795	28.6487	25.6267	24.6835	3.84415	2.90815	5.26215
Plee_gene_10337	1.47988	2.89728	3.62597	2.36172	1.79477	2.19763	6.43553	2.87688	7.80835
Plee_gene_10338	1598.07	1713.05	1642.01	1137	1097.46	1158.15	850.965	856.158	833.49
Plee_gene_10339	8.97431	6.95846	9.55639	50.4458	52.1242	50.8772	14.5977	13.5597	19.2579
Plee_gene_1034	38.4594	38.5808	36.2986	32.4996	33.1792	38.1065	35.8307	41.7638	35.1281
Plee_gene_10340	16.6575	18.3814	11.865	2.92345	2.17336	2.9963	4.91197	8.10756	10.2259
Plee_gene_10341	14.1188	4.23289	14.2758	1.35781	1.30014	1.88679	3.30978	1.01044	1.13727
Plee_gene_10342	7.02188	5.55109	6.42315	4.17518	3.74979	4.23828	16.047	10.48	12.1773
Plee_gene_10344	5.35982	6.02418	5.39191	8.73187	8.20349	8.57161	8.37892	7.93755	8.30128
Plee_gene_10345	7.52143	8.29722	7.54396	7.49331	11.4823	11.1258	12.5982	12.243	9.3412
Plee_gene_10346	10.8295	9.06915	9.73776	3.81727	4.12821	5.34325	12.0748	12.8767	13.4837
Plee_gene_10347	1.17186	0.209931	0.893285	25.2125	25.8385	19.2499	85.7581	73.7734	80.8199
Plee_gene_10348	30.8895	25.5889	26.7064	13.8488	18.0991	13.0781	42.9376	29.6561	34.3646
Plee_gene_10349	4.4879	5.25456	4.03192	3.18319	2.83481	3.57911	4.13985	3.70128	3.06959
Plee_gene_1035	98.5685	102.876	99.0963	54.4219	58.3085	57.7107	61.8092	59.8662	67.6151
Plee_gene_10350	21.4292	20.5141	20.7658	21.9939	23.0814	25.3695	6.52321	6.62743	5.7162
Plee_gene_10351	14.8748	13.4753	12.7982	8.43187	8.5176	6.80414	8.66069	12.7535	11.3323
Plee_gene_10352	112.564	86.5716	94.5254	101.899	120.183	99.7329	143.183	131.001	140.021
Plee_gene_10353	40.0441	45.0048	38.7746	47.7734	42.8769	44.3759	36.5642	36.484	40.0656
Plee_gene_10354	361.768	380.396	427.139	783.383	822.05	812.975	756.292	792.919	851.241
Plee_gene_10355	91.8271	88.795	85.1979	119.492	110.723	100.77	59.5104	58.0428	61.5462
Plee_gene_10356	28.7472	28.0974	25.2911	8.25037	12.645	12.6447	10.0987	9.48953	10.4678
Plee_gene_10357	7.78114	5.48863	7.54663	5.17409	5.08703	4.01216	10.7665	9.19621	9.26609
Plee_gene_10358	44.0607	38.1253	38.0253	65.7518	67.5737	66.9501	46.2603	44.6464	47.6122
Plee_gene_10359	13.1333	7.0097	8.82129	13.5714	12.294	12.3081	36.5943	30.5151	32.7457
Plee_gene_1036	27.6781	26.8745	25.7992	10.0297	9.77769	10.1394	22.2356	18.9376	19.5389
Plee_gene_10360	21.2554	29.3436	28.557	24.9816	29.3227	25.7776	26.8371	40.7569	33.5284
Plee_gene_10361	4.0032	4.20756	4.14276	6.86375	7.63587	7.1404	2.87473	3.35377	2.7554
Plee_gene_10362	133.439	121.862	117.565	176.132	177.517	195.072	135.132	127.196	135.579
Plee_gene_10363	0.910947	0.856747	0.607595	4.16949	5.15564	3.33179	15.1254	14.4621	16.6669
Plee_gene_10364	104.31	95.4619	110.174	82.0157	68.8041	78.8741	94.9052	102.675	88.6933
Plee_gene_10365	6.18966	6.07577	6.99409	4.94868	4.48194	4.70998	4.18147	3.82857	4.59464
Plee_gene_10368	0.385515	0.932343	0.771407	0	0.204551	0	0.266713	0	0.0988803
Plee_gene_10369	10.4997	9.70905	9.65153	7.283	8.08352	5.70693	3.91692	5.85782	4.85808
Plee_gene_1037	47.8004	46.9678	47.6776	44.8768	46.3383	47.8135	52.2465	47.8272	50.5369
Plee_gene_10370	18.9714	16.406	7.88807	7.70667	15.0076	12.7488	15.7501	18.3487	14.8633
Plee_gene_10371	19.5122	17.6529	16.465	25.5612	26.9223	27.5311	46.422	35.1269	41.2392
Plee_gene_10372	156.047	152.86	159.5	2.09801	3.13376	2.51323	3.44092	5.47981	3.74729
Plee_gene_10373	28.5276	28.2878	27.2284	20.0239	21.2053	23.7607	23.5725	25.4825	26.0801
Plee_gene_10374	6.88919	6.67689	6.99213	13.8356	11.4178	14.126	2.78474	3.25579	4.36786
Plee_gene_10375	14.9742	15.2119	14.7553	12.41	11.1749	10.7568	18.1084	15.8888	15.6127
Plee_gene_10376	7.6094	6.66615	7.09133	3.31671	4.20085	3.04816	3.16476	3.04714	3.15886
Plee_gene_10377	30.6992	31.6996	28.0027	6.26167	8.60191	9.16321	6.92051	7.04078	6.9008
Plee_gene_10378	28.0462	16.6656	17.0261	38.2217	40.9614	38.5716	63.2111	51.6857	51.9121
Plee_gene_10379	20.4605	11.082	16.4495	25.4461	21.882	25.6628	38.706	28.6731	34.6033
Plee_gene_1038	15.969	15.5522	13.2986	11.1281	12.0973	11.0879	8.55737	8.79271	10.1805
Plee_gene_10380	19.904	12.5233	14.8486	37.5105	38.3798	34.6239	31.403	33.6314	31.5025
Plee_gene_10381	6.83871	3.44561	4.88718	1.59159	0.90714	1.97468	8.27971	9.51757	3.5081
Plee_gene_10382	0	0	0	0	1.89675	1.54833	0	0	0
Plee_gene_10383	8.54838	8.78632	7.81948	4.17794	4.98927	4.68986	2.06993	1.58626	2.19256
Plee_gene_10384	18.1009	15.9001	16.4861	3.25393	2.38448	2.01856	78.1597	74.8984	81.2626
Plee_gene_10385	3.78662	2.58293	0.666104	2.16928	3.40009	1.68213	2.01517	0.720672	0.298838
Plee_gene_10386	3.44072	3.43413	3.37215	2.7455	3.82511	6.81264	3.17389	5.06722	4.20241
Plee_gene_10387	42.1595	45.0238	43.1286	15.3178	16.8327	15.8135	13.3805	12.5733	13.0343
Plee_gene_10388	5.12903	4.65158	6.10897	5.37163	9.63836	5.92404	19.2208	13.4832	12.8265
Plee_gene_10389	31.4424	39.8132	36.9331	15.8338	13.7439	15.4096	37.8923	31.4651	31.2179
Plee_gene_1039	13.6998	14.1863	14.5504	12.8604	10.3409	10.4606	7.69347	7.30389	10.2328
Plee_gene_10390	1.69738	0.684165	0.646936	2.23854	1.95133	1.30698	0.782871	0.349967	0.580477
Plee_gene_10391	5.61751	7.39214	6.80098	2.69167	3.85725	2.00372	0.342917	0.613177	0.508527
Plee_gene_10392	73.5603	81.7086	87.5984	40.3936	29.8574	37.9785	64.7286	43.1937	44.1688
Plee_gene_10393	10.348	9.2689	9.33422	12.5233	14.0315	16.4672	11.9319	13.9393	17.9303
Plee_gene_10394	14.98	17.2515	12.9992	10.9571	11.6385	13.7489	3.51626	3.97105	3.8422
Plee_gene_10395	0	0	0	0.164895	0	0.409168	0.122544	0	0
Plee_gene_10396	8.55772	6.00859	7.01436	12.9637	11.9457	13.0372	14.1329	11.8009	16.9617
Plee_gene_10397	21.3346	18.098	20.5677	8.69733	10.802	13.8508	12.9271	13.8001	12.3032
Plee_gene_10398	3.57478	4.56283	3.74684	0	2.21287	1.72036	3.70974	5.52788	0
Plee_gene_10399	6.98493	8.75911	7.39507	4.81667	1.37265	2.3904	10.9177	10.0811	11.9437
Plee_gene_1040	34.9889	34.5313	30.8788	15.7553	19.7024	20.3378	12.2453	10.553	12.4493
Plee_gene_10400	1.1235	1.81141	1.28463	3.13771	3.57672	6.48823	6.99551	2.77973	2.30532
Plee_gene_10401	10.2239	3.16996	7.19392	15.3748	23.3679	15.442	1.63229	0.972907	4.43775
Plee_gene_10402	189.344	186.356	182.437	28.176	28.7041	23.5346	21.1043	23.8804	22.2499
Plee_gene_10403	200.929	163.91	182.59	151.784	138.925	149.546	82.2778	93.1381	91.0181
Plee_gene_10404	13.1932	13.2255	13.567	10.328	8.27296	9.15279	9.3646	9.75027	8.30594
Plee_gene_10405	8.29216	5.25525	6.14203	5.9231	7.2499	7.04756	16.7414	15.871	16.9077
Plee_gene_10406	6.08209	4.94306	4.54162	7.16418	9.24664	8.2004	13.9115	13.8197	13.9571
Plee_gene_10407	9.91325	7.94156	8.92628	12.7854	12.6456	12.6425	12.7165	12.7745	12.5437
Plee_gene_10408	4.30676	3.66055	4.06799	3.48635	3.57672	2.97377	0.388639	0.694934	0.432248
Plee_gene_10409	74.0189	73.9214	68.0098	82.1343	85.9115	84.9195	14.1739	13.6943	12.5437
Plee_gene_1041	11.2236	9.01579	10.9675	7.74372	8.36258	7.67687	13.6575	12.309	12.7808
Plee_gene_10410	0	0.466171	0.661206	0	0	0	0	0	0
Plee_gene_10411	34.4072	31.0252	31.0908	23.366	19.9764	22.8296	30.9671	31.0502	40.3432
Plee_gene_10412	3.26823	6.90032	3.38105	1.11076	1.43132	2.15704	0.358902	0.705935	0.691901
Plee_gene_10413	42.457	38.5143	42.0297	22.4592	23.7872	25.7805	9.19968	10.9276	10.4269
Plee_gene_10414	49.7582	42.6726	45.6537	18.9369	17.9753	21.9227	12.6607	16.4646	14.0425
Plee_gene_10415	77.1327	83.6383	77.9726	11.8893	11.8409	12.5772	37.9937	31.8066	36.2399
Plee_gene_10416	61.9253	47.0503	51.5116	9.22373	8.70711	8.22524	15.6374	15.7044	17.4714
Plee_gene_10417	44.0178	56.1841	48.6529	48.217	44.2197	46.7734	18.4749	21.963	19.1178
Plee_gene_10418	2.39946	3.55105	3.23497	4.30078	4.59849	5.21186	11.5955	9.08224	9.77348
Plee_gene_10419	0	0.233086	0.330603	0	0.46024	0	0	0	0
Plee_gene_1042	12.5366	6.13007	12.063	6.50502	7.26976	5.69698	11.754	7.03408	9.48837
Plee_gene_10420	0	0	0	0	0	0	0	0	0
Plee_gene_10421	0	0	0	0	0	0	0	0	0
Plee_gene_10422	35.1094	46.9834	130.872	9.80536	14.1579	12.1654	17.4888	19.9793	16.5695
Plee_gene_10423	17.4933	20.9121	22.3101	2.01824	1.66596	1.72691	1.75848	3.0519	3.06792
Plee_gene_10424	39.3226	44.9277	54.2587	27.9367	36.5516	32.9534	46.2276	54.6803	47.0165
Plee_gene_10425	9.51855	6.16382	5.44183	4.939	3.89134	4.4156	21.807	15.0569	21.3723
Plee_gene_10426	6.90131	7.96494	9.25355	2.63457	3.10856	3.95684	3.70974	2.88678	3.76944
Plee_gene_10427	22.9738	18.6063	19.8542	15.2196	18.8231	18.2658	21.8821	20.5553	21.0486
Plee_gene_10429	12.1425	12.854	12.9451	10.4993	9.03352	11.9284	13.2137	11.6	10.0636
Plee_gene_1043	7.14956	9.50989	5.51807	4.49264	1.70707	4.54176	2.22584	6.19123	3.11743
Plee_gene_10430	23.7967	26.0265	24.2231	20.3971	18.5545	19.5246	37.143	34.1056	35.505
Plee_gene_10431	59.6383	54.9583	53.2907	37.6662	36.5048	38.812	31.0237	26.7162	29.0459
Plee_gene_10432	0.763192	0.175784	1.74529	0.101497	0.462792	0	1.8103	1.34876	3.69129
Plee_gene_10433	0	0	0	0	0	0	0	0	0
Plee_gene_10434	1.31237	1.11674	1.16712	2.03622	1.93426	1.34737	2.32031	0.901953	1.04723
Plee_gene_10435	0	0	0	0	0	0	0	0	0.353887
Plee_gene_10436	3.35135	1.621	3.06559	8.3197	4.50477	8.5158	8.96521	9.67379	6.18901
Plee_gene_10437	5.66511	5.37282	5.71551	0.103409	0.589384	0.513194	1.07589	0.824498	0.227927
Plee_gene_10438	0	2.03203	2.88218	0	3.20988	0	0	0	0
Plee_gene_10439	1.34742	1.30789	1.32056	1.43355	1.86757	1.3657	0.951215	0.986514	0.930996
Plee_gene_1044	9.38379	9.18569	8.55811	4.78383	6.16443	5.93526	8.34692	8.01543	7.90817
Plee_gene_10440	17.7956	12.4948	14.4404	18.4369	18.1229	19.3937	14.2974	15.2683	20.6133
Plee_gene_10441	1.4852	0.826699	1.65777	2.04102	3.26472	2.45059	5.18652	3.58716	7.002
Plee_gene_10442	1.00827	1.62562	1.15287	2.8159	0	0	0.697558	0	5.68942
Plee_gene_10443	136.566	99.3827	115.443	1.97874	2.81949	0	201.462	241.255	219.707
Plee_gene_10444	8.60908	7.03395	9.57771	27.8341	33.2099	23.7838	103.024	103.623	96.4416
Plee_gene_10445	0.471493	0.380092	1.23996	1.05343	0.450307	0.326746	0.326196	0.466622	0.822342
Plee_gene_10446	409.036	431.998	396.639	77.1004	73.6485	77.2568	296.392	291.772	291.968
Plee_gene_10447	471.181	462.426	438.577	1493.17	1483.92	1495.2	80.1825	82.7825	95.9035
Plee_gene_10448	8.32874	10.4565	13.27	12.4564	13.185	13.8776	194.023	208.77	212.082
Plee_gene_10449	11.6555	6.73855	8.61548	4.93204	6.24677	3.80747	8.63385	6.26273	5.43545
Plee_gene_1045	6.77405	9.65641	8.02893	2.84548	3.68192	3.43495	0.685834	1.94173	0.593282
Plee_gene_10450	3.15322	2.2429	4.10031	4.25927	3.21493	3.99904	7.01506	4.58918	6.08953
Plee_gene_10451	159.078	148.412	130.799	96.5085	121.392	142.446	76.668	156.992	144.869
Plee_gene_10453	39.3226	37.0606	40.003	72.0021	72.1043	75.4734	90.0158	93.7139	97.5948
Plee_gene_10454	601.635	607.999	554.831	1906.48	1794.32	1813.07	502.744	447.537	457.491
Plee_gene_10455	31.4966	26.665	27.0654	26.9884	24.2598	25.0242	50.6222	45.1162	44.7334
Plee_gene_10456	14.8699	16.4492	14.3576	17.1498	19.1109	13.9306	28.4621	26.2644	25.9349
Plee_gene_10457	22.0671	19.4612	19.5405	14.133	12.8971	15.5225	15.2668	16.4204	15.7032
Plee_gene_10458	8.51159	7.42334	9.10623	10.4723	11.8319	12.0155	18.4579	19.7044	17.5161
Plee_gene_10459	111.899	112.71	133.498	109.594	97.3663	95.0406	212.936	234.519	250.775
Plee_gene_1046	139.947	158.014	152.459	73.4531	77.4436	79.3321	103.117	110.992	106.848
Plee_gene_10460	16.1113	18.9317	19.6709	3.55898	2.60803	2.5232	35.5173	51.0101	32.2185
Plee_gene_10461	57.5452	73.837	59.2183	128.57	145.032	146.776	37.1577	42.713	43.7871
Plee_gene_10462	1.99462	2.75649	3.09521	26.5266	27.2142	27.6455	6.11121	5.64004	6.43152
Plee_gene_10463	104.547	106.952	112.992	130.749	135.799	138.129	96.1629	88.4077	95.9465
Plee_gene_10464	10.9435	15.2517	13.5734	27.455	27.1628	21.8519	35.9308	38.3197	47.1939
Plee_gene_10465	47.2256	45.9179	44.1906	19.2903	19.6369	22.0409	34.6727	27.4226	35.5969
Plee_gene_10466	73.7298	75.2867	87.6759	25.6247	32.3395	21.5734	32.6457	29.1872	15.1287
Plee_gene_10467	57.4983	45.5066	50.6572	51.5747	60.5526	59.9513	45.704	44.6456	38.4605
Plee_gene_10468	15.7129	18.5131	20.6383	7.72641	5.81462	8.3762	33.8945	36.3843	35.3003
Plee_gene_10469	6.13288	2.76281	3.09372	0.839603	1.91415	1.6667	2.74543	1.78515	0.370121
Plee_gene_1047	167.19	170.025	169.944	66.0456	70.6173	58.5983	94.7411	107.836	96.7671
Plee_gene_10470	10.3768	10.5665	11.2405	11.6938	10.4321	15.1392	8.31257	14.8639	14.008
Plee_gene_10471	43.1428	43.7307	42.2829	87.6284	89.9431	87.7172	163.158	166.919	171.406
Plee_gene_10472	10.693	7.34097	6.38934	11.6884	14.9344	13.944	15.941	13.0574	16.7743
Plee_gene_10473	32.5077	29.8052	32.7363	24.1735	26.6829	26.373	26.2293	25.5824	26.8017
Plee_gene_10474	19.6613	18.0912	19.529	17.5638	20.0212	16.2861	15.6633	14.741	15.2815
Plee_gene_10475	66.5137	62.7248	72.5451	44.3953	43.6521	49.6051	38.3954	51.5779	41.2015
Plee_gene_10476	9.93095	12.2108	9.97882	1.12061	0.4258	1.15861	1.2492	1.48914	1.74958
Plee_gene_10477	44.7528	34.8193	48.3163	23.068	20.4668	20.3298	80.0597	65.7871	66.15
Plee_gene_1048	38.8674	39.0375	41.3193	27.6245	19.3187	23.4447	14.8619	20.1563	19.4245
Plee_gene_10480	196.613	186.54	198.87	43.6464	52.963	50.6581	58.5949	82.3229	68.273
Plee_gene_10481	33.0555	25.4588	28.3823	54.1855	55.8552	60.273	43.1876	42.514	46.1005
Plee_gene_10482	0	0	0	0	0	0	0	0	0
Plee_gene_10483	20.1659	17.0052	17.7494	28.1127	30.1396	26.9288	17.8479	17.3805	17.4379
Plee_gene_10484	160.072	166.771	163.618	49.9547	49.667	51.9533	90.4392	87.3243	93.6748
Plee_gene_10487	35.7714	30.7221	30.3048	26.4471	21.1399	24.3094	30.8001	32.0374	28.3468
Plee_gene_10488	23.0613	19.9612	21.3823	40.632	36.3947	35.8987	73.3301	77.6771	87.9284
Plee_gene_10489	0	0.409028	0.145039	0.236172	0.269216	0.732542	0.175515	0.156921	0
Plee_gene_1049	7.01294	6.46107	6.94477	16.0883	13.9538	14.6812	21.4866	16.4991	18.1801
Plee_gene_10490	120.552	102.987	108.711	607.447	612.507	619.002	101.922	86.671	103.131
Plee_gene_10491	21.0999	27.4473	26.0451	80.8025	92.8712	96.097	34.8354	34.7043	37.1452
Plee_gene_10492	14.7231	14.6334	14.5865	70.6594	65.4069	66.3837	43.9072	43.1586	42.2665
Plee_gene_10493	8.58865	8.2134	6.83577	47.0713	44.3644	44.591	12.5247	11.7186	10.4529
Plee_gene_10494	16.0554	12.7096	14.8369	20.0185	21.4787	20.7936	23.4536	21.9132	21.1707
Plee_gene_10495	7.24813	7.79839	7.14563	7.78357	6.41976	9.22855	7.8574	5.47172	5.91387
Plee_gene_10496	58.5798	55.1849	54.3548	39.5736	37.4889	32.3523	81.6764	77.355	78.752
Plee_gene_10497	1.96613	1.98123	1.40506	2.7455	1.69522	2.55474	3.4006	3.95244	5.9254
Plee_gene_10498	7.39041	5.28327	4.06571	9.28148	6.65879	8.53594	13.0236	13.6276	16.452
Plee_gene_10499	10.0963	10.2274	10.481	3.46279	3.52436	2.8386	2.20579	1.56125	1.77183
Plee_gene_1050	216.166	206.657	216.534	47.6691	48.9506	39.9276	163.976	168.521	163.478
Plee_gene_10500	109.633	106.268	101.246	8.38903	6.91694	9.05061	363.272	299.143	329.542
Plee_gene_10501	24.4294	23.8222	21.3368	7.94606	8.87041	8.02287	4.88708	4.15088	5.0127
Plee_gene_10502	16.1633	15.8498	17.7917	6.51284	5.37605	5.99067	1.8359	2.83516	0.742512
Plee_gene_10503	370.192	372.93	394.069	138.646	140.959	151.228	314.3	288.582	321.478
Plee_gene_10504	21.4818	16.4369	19.9831	25.6473	29.622	25.6525	71.7064	72.6678	71.0986
Plee_gene_10505	4.42379	2.77372	4.68354	3.66067	5.04218	6.24492	16.0962	9.121	11.4306
Plee_gene_10506	3.24039	3.00052	2.60359	8.7644	8.45721	5.91744	13.148	8.99235	9.56914
Plee_gene_10507	57.7061	60.4752	59.5723	21.0277	21.8265	20.9949	81.7283	84.339	82.547
Plee_gene_10508	0.515706	0.597616	0.552812	5.31097	11.3556	5.50968	2.76507	2.19303	0.198409
Plee_gene_10509	1.00827	1.21922	0	7.03974	11.2346	8.15188	11.8585	12.4732	9.82718
Plee_gene_1051	5.23688	4.36981	5.14752	4.36201	2.43741	2.33455	11.9498	12.8433	12.1595
Plee_gene_10510	16.0963	16.024	16.552	16.0908	13.9859	12.3526	18.8341	14.9678	13.5216
Plee_gene_10511	1.07	0.970397	1.14699	3.17507	2.19997	1.08137	0.185066	1.07549	0.960551
Plee_gene_10512	0.999726	1.47753	2.85776	1.55113	4.24357	5.19608	1.84439	0.412249	2.39324
Plee_gene_10514	35.8406	37.1025	33.6766	56.3236	49.0073	53.3098	70.0586	64.8713	64.8123
Plee_gene_10515	0	0	0	0	0	0	0	0	0
Plee_gene_10516	0	0	0	0	0	0	0	0	0
Plee_gene_10517	154.218	160.479	155.259	207.628	225.594	202.25	222.739	165.698	233.234
Plee_gene_10518	5.59174	3.99881	3.91871	9.65543	7.94371	8.33351	9.9834	8.25632	10.5484
Plee_gene_10519	1.48387	5.68201	4.66587	2.07208	5.11764	1.2854	5.13297	5.96594	7.61192
Plee_gene_1052	8.35424	6.56055	7.08193	13.9454	13.2981	14.6401	9.76581	10.5131	10.1966
Plee_gene_10520	1.71541	2.44662	2.56495	5.28217	4.76096	5.02947	4.19939	2.93831	3.51987
Plee_gene_10521	11.4691	14.1516	14.3183	12.638	13.6611	11.0841	9.23019	11.1479	10.8062
Plee_gene_10522	8.01722	8.4635	11.1314	18.481	13.5719	11.9056	18.7528	18.183	19.7799
Plee_gene_10523	8.42626	8.60419	6.42315	11.505	6.55732	2.59529	6.21823	9.72907	6.33964
Plee_gene_10524	14.3912	11.3213	11.3233	14.0982	13.3052	12.943	20.5939	18.7704	19.518
Plee_gene_10525	5.34106	4.86727	4.92694	3.3388	4.29879	3.84441	2.28491	2.04285	2.06481
Plee_gene_10526	0.978985	1.3811	1.11939	0.60758	0.519441	0.659592	0.677297	0.403696	0
Plee_gene_10527	9.34074	5.17796	7.19492	32.4514	30.0602	30.8065	10.0624	8.91562	10.2757
Plee_gene_10528	0	0	0	0	0	0	0	0	0
Plee_gene_10529	0.029655	0	0	0	0	0	0.123098	0.146743	0.273822
Plee_gene_1053	6.88145	6.1238	4.13855	16.9722	17.8768	16.6703	14.7771	10.6688	11.0944
Plee_gene_10530	136.424	139.779	127.372	28.1943	26.9666	30.6158	912.61	738.759	874.963
Plee_gene_10531	26.7066	29.3222	20.6076	13.88	14.0833	17.5993	15.416	11.3506	12.271
Plee_gene_10532	26.969	30.7178	29.842	23.6486	30.2808	24.1156	16.6118	20.8788	16.0659
Plee_gene_10533	60.4818	73.9658	73.438	35.3864	39.3439	32.8737	29.2775	24.091	26.3191
Plee_gene_10534	44.4819	42.7158	51.6585	16.2264	14.9453	18.5214	39.1671	35.8803	49.499
Plee_gene_10535	2.26995	0.816421	1.51737	5.9494	5.67003	5.3646	4.73546	4.4498	4.76522
Plee_gene_10536	398.452	411.895	430.554	188.594	247.201	234.849	221.426	223.522	213.461
Plee_gene_10537	18.725	17.2515	20.187	4.9805	9.22567	10.1958	2.776	6.78388	5.21442
Plee_gene_10538	10.7243	11.0838	8.96096	7.16774	7.73289	6.35212	4.94632	5.78301	7.33512
Plee_gene_10539	18.0379	22.3933	17.3248	6.21306	3.44547	3.3334	4.49253	4.90916	4.81157
Plee_gene_1054	70.1373	59.6773	59.4946	71.9094	77.3462	76.9343	178.015	201.833	196.553
Plee_gene_10540	3.78101	5.08007	3.1704	3.98919	1.60494	3.7848	1.04634	3.43012	0.77583
Plee_gene_10541	11.2743	10.0863	9.90422	12.9275	11.9641	9.68698	5.13656	8.67452	5.50134
Plee_gene_10542	0.293452	0.236565	0.335537	0	0.311406	0.338938	0.406041	0.72605	0.301068
Plee_gene_10543	6.85166	7.03293	7.05573	32.0506	31.7931	28.4106	23.7894	23.533	25.4546
Plee_gene_10544	14.6199	10.0863	11.6335	7.93571	7.97606	7.78134	10.5268	10.6589	11.755
Plee_gene_10545	3.24648	2.82297	2.00202	351.431	338.085	322.221	16.6055	15.4329	13.8095
Plee_gene_10546	22.8455	16.298	19.1869	22.2557	27.4077	24.5769	47.416	44.1435	50.2993
Plee_gene_10547	7.05241	3.96246	3.66538	5.37163	7.4839	5.92404	1.47852	0.793131	1.53479
Plee_gene_10548	19.1218	19.8123	18.6428	36.9415	35.1766	35.5171	15.0124	14.4601	16.4202
Plee_gene_1055	42.2604	41.1731	41.2798	13.7275	14.0893	14.2256	13.9151	15.3764	14.3172
Plee_gene_10550	30.4793	22.7711	25.0334	29.4931	36.444	33.617	74.0112	71.7997	75.4893
Plee_gene_10551	23.3291	18.6003	20.6767	57.054	59.7413	61.7227	36.5877	36.1938	35.705
Plee_gene_10552	10.2891	10.5118	8.61966	3.12959	2.54046	3.11805	5.2859	4.28482	5.5916
Plee_gene_10553	7.25368	5.15504	5.12916	39.3611	34.8412	37.4806	13.7344	10.6264	13.2192
Plee_gene_10554	2.80875	6.79278	3.50353	4.99182	5.14831	4.71871	0	0.631758	1.57181
Plee_gene_10555	395.323	430.27	370.337	61.6822	56.2638	65.5528	151.621	121.208	147.253
Plee_gene_10556	178.686	170.852	161.334	86.1333	77.3203	81.1506	50.8089	38.6301	44.7928
Plee_gene_10558	15.6973	14.5716	15.773	3.24737	4.71127	4.21212	1.97454	2.94226	1.62674
Plee_gene_10559	60.5412	66.6948	58.9848	5.07419	5.57756	5.84583	3.5016	3.61228	3.59493
Plee_gene_1056	48.5833	46.6881	51.7226	66.5817	70.3789	63.6834	134.545	125.843	140.689
Plee_gene_10560	1.8485	3.52218	0.960727	44.585	47.6132	42.3121	5.11543	5.61293	4.31017
Plee_gene_10561	22.9452	22.5699	22.2885	21.674	24.1703	27.3284	36.9332	36.9788	35.6782
Plee_gene_10562	2.36433	2.38249	3.16584	3.12779	5.44714	5.42568	4.99328	4.92611	3.79813
Plee_gene_10563	29.9754	28.3218	30.2204	17.5532	15.1636	15.8838	33.6715	31.0347	31.029
Plee_gene_10564	3.07796	2.73447	2.22655	2.39756	2.2664	1.6687	7.47479	7.61541	7.92685
Plee_gene_10565	18.1761	21.6082	22.4001	3.75284	3.60245	4.41106	24.4647	19.1607	20.8246
Plee_gene_10566	59.6677	63.4682	61.0897	45.44	45.1756	41.4683	75.2271	77.0923	81.0371
Plee_gene_10567	8.07147	2.00208	3.54963	0.770667	0	0.956161	0	0.512056	0
Plee_gene_10568	5308.54	4311.15	4518.68	5728.94	4777.9	4768.85	3808.67	3721.37	3348.48
Plee_gene_10569	0	128.384	143.878	195.846	137.704	180.157	0	0	0
Plee_gene_1057	156.678	156.553	156.502	11.096	10.5467	9.44121	23.5675	24.59	24.9743
Plee_gene_10570	2.74343	10.1365	7.58081	3.19244	1.45564	3.96084	1.58167	4.52515	2.34553
Plee_gene_10571	27.3854	16.4159	16.0579	11.9843	13.1643	14.8689	20.0797	17.0838	22.0927
Plee_gene_10572	1.26439	1.73278	1.73487	0.823944	1.74427	2.40962	2.18688	1.0167	1.16749
Plee_gene_10573	2.998	2.75405	1.993	1.2332	0.591893	1.12739	0.771766	0.862506	0
Plee_gene_10574	5.72577	5.7358	6.45065	21.674	18.8537	21.1041	4.31082	4.06246	5.05369
Plee_gene_10575	21.4258	18.864	18.6381	18.3424	18.3231	17.6624	10.754	8.9391	8.36172
Plee_gene_10576	34.4711	33.9639	42.6263	5.94264	13.2772	12.9765	15.1923	1.89527	11.0027
Plee_gene_10577	33.7701	27.5904	26.6442	13.3886	12.2674	9.67227	11.0834	9.45882	8.68498
Plee_gene_10578	101.755	105.804	103.486	50.2292	49.8005	48.917	16.9472	14.3145	17.0962
Plee_gene_10579	291.927	250.381	274.496	632.659	672.644	651.48	777.307	697.955	776.313
Plee_gene_1058	1779.42	1837.86	1820.45	1226.19	1247.93	1223.89	1134.21	1168.77	1198.77
Plee_gene_10580	46.0488	54.0145	48.5117	24.3242	26.6293	18.2268	60.1368	59.8466	56.5335
Plee_gene_10581	100.898	91.5688	90.435	185.945	185.407	193.644	103.007	101.05	111.952
Plee_gene_10582	734.021	780.267	769.791	10.2881	10.0912	7.86645	2.84494	3.02046	4.61441
Plee_gene_10584	8.12236	9.30203	7.07599	14.8227	14.0919	15.7845	1.15955	1.51518	1.12432
Plee_gene_10585	95.8667	98.8011	90.9086	64.7965	59.0899	61.1646	61.9554	63.2035	56.0976
Plee_gene_10586	2.8475	0.929128	0.852728	1.76722	2.59004	2.58411	1.12571	0.167743	0.417343
Plee_gene_10587	5.59701	6.13168	5.90742	4.67603	5.33027	3.97819	0.595725	2.30799	0.294476
Plee_gene_10588	3.2533	4.21902	3.80075	3.02861	2.40164	3.10408	1.07645	0.787425	0.870716
Plee_gene_10589	59.1642	70.8153	58.5744	50.5441	37.7087	47.0843	28.9519	28.1161	24.7981
Plee_gene_1059	3.75552	3.20558	4.04153	17.0009	18.0511	17.8609	13.3477	11.0226	16.923
Plee_gene_10590	10.1285	14.4089	9.5374	2.21859	0.632249	0.344073	10.3048	14.9253	14.9759
Plee_gene_10592	16.794	20.4727	16.3924	125.835	128.228	122.375	21.5371	24.6605	28.2962
Plee_gene_10593	1244.33	1262.5	1192.79	945.086	924.445	931.061	307.1	318.066	311.496
Plee_gene_10594	582.276	562.669	521.387	281.59	280.062	340.632	418.535	521.067	382.484
Plee_gene_10595	25.0117	19.6694	18.9062	1.71031	1.71018	1.37742	24.3059	25.3993	25.9254
Plee_gene_10596	37.7241	38.4004	39.1133	38.8388	35.4522	35.2633	19.4636	14.2377	16.5637
Plee_gene_10597	81.7495	89.0742	77.1717	557.128	552.231	603.975	136.819	124.885	134.241
Plee_gene_10598	2.54266	2.86012	2.8059	2.44962	1.50599	2.4587	2.6182	2.63343	2.45699
Plee_gene_10599	6.02796	3.86027	3.60727	8.28632	10.8207	8.32873	11.2249	13.381	14.3918
Plee_gene_1060	25.7922	17.7245	19.2579	36.6723	33.5024	37.1155	59.87	58.5837	57.3335
Plee_gene_10600	0.741935	1.25602	0.678672	3.17718	3.70045	2.91358	0.923935	1.1014	0.837311
Plee_gene_10601	2.63013	3.89294	3.45103	4.41528	4.43822	3.9342	1.67047	1.92021	2.47721
Plee_gene_10602	2.16274	2.85297	1.79848	1.83033	3.9642	3.63341	0	1.70259	1.41201
Plee_gene_10603	2.4205	1.88281	2.28209	2.56958	3.55998	3.82567	2.87912	2.20638	2.919
Plee_gene_10604	7.14066	6.4661	2.57245	4.27988	6.43573	8.92535	4.19576	2.05714	6.82421
Plee_gene_10605	1.68525	1.81141	11.5617	18.8263	10.134	2.59529	3.88639	3.47467	2.88165
Plee_gene_10606	16.9912	21.8506	16.3751	18.3787	20.6925	22.8023	13.0986	11.2105	12.2856
Plee_gene_10607	0.802501	1.29386	0.917592	0.747075	0.8516	0.463445	0.555199	0	0
Plee_gene_10608	5.10566	4.9102	2.91895	21.8056	19.581	19.3982	6.13501	6.75938	7.39778
Plee_gene_1061	78.6451	93.2978	80.7273	81.741	70.1796	71.4811	82.5417	69.3749	66.5891
Plee_gene_10610	8.71473	9.59557	10.2076	5.44153	5.41342	4.54176	5.2939	6.44222	6.86924
Plee_gene_10611	0.31494	0.797932	0.617328	0.0837681	0	0.10393	2.86366	2.83857	3.55426
Plee_gene_10612	1.51241	1.18713	0.910162	0.741026	1.5627	1.1952	0.275352	0.787779	0.530831
Plee_gene_10613	2.25526	1.74814	2.04974	3.0685	2.85349	1.90353	4.64081	5.00761	4.09364
Plee_gene_10614	5.13874	4.14257	3.95972	1.45595	1.06692	2.58055	4.79175	4.00771	3.89678
Plee_gene_10615	4.02351	4.44731	3.31998	7.76154	6.20644	6.75515	4.87849	2.97619	4.17049
Plee_gene_10616	0.589838	0	0	0	0.208642	0	0	0	0
Plee_gene_10617	15.729	14.1363	15.9595	6.06813	5.33823	6.50577	10.2447	10.8685	9.8132
Plee_gene_10618	34.8253	37.6027	40.2153	22.8658	22.761	22.4424	24.2529	26.6052	29.1039
Plee_gene_10619	89.3124	86.4996	85.1408	21.2241	27.523	22.9504	52.9625	46.8341	58.1542
Plee_gene_1062	1.50689	2.06318	3.19985	6.39058	11.5489	5.58051	16.4486	15.2091	8.44163
Plee_gene_10620	61.4875	56.3945	56.5814	69.0317	70.2507	72.8043	114.321	107.402	105.24
Plee_gene_10621	67.3785	77.4682	90.1766	68.2776	80.1748	69.1471	128.993	127.899	124.429
Plee_gene_10622	11.5063	11.257	7.40851	13.5195	13.5143	13.1608	21.9493	23.2171	23.9537
Plee_gene_10623	3.93226	5.63549	3.99662	6.10111	4.17284	5.55104	9.6728	7.56706	13.4477
Plee_gene_10624	1.32975	1.30168	1.62906	2.8295	1.5119	1.86497	3.54845	2.70252	3.11831
Plee_gene_10625	1.72467	2.5026	2.76083	11.8811	8.05285	8.3664	6.20459	5.12056	4.95442
Plee_gene_10626	13.6195	16.2626	14.4019	55.482	56.2899	55.7076	10.0601	15.5817	15.2337
Plee_gene_10627	23.2691	14.9029	17.7162	80.8679	87.4338	85.8606	166.17	136.387	138.877
Plee_gene_10628	20.0132	18.261	19.212	16.4198	17.6902	19.559	71.7548	73.0769	67.9606
Plee_gene_10629	12.6291	9.48676	11.3226	17.3013	14.7725	16.5758	20.5525	19.5292	20.0243
Plee_gene_1063	82.4681	77.8025	82.9656	87.4493	88.7557	76.417	79.887	78.9522	75.4833
Plee_gene_10630	18.3457	20.8581	18.971	26.0601	27.457	24.7349	21.2379	23.0568	19.7966
Plee_gene_10631	15.7035	16.8276	14.5981	7.78486	6.77409	7.29926	4.2397	2.92188	4.25699
Plee_gene_10632	20.1951	21.157	22.2776	19.5456	14.0668	13.6664	7.01661	10.2353	5.02008
Plee_gene_10633	33.3495	33.9735	40.5038	25.3312	27.2907	25.2959	12.971	18.3703	11.0646
Plee_gene_10634	13.1075	14.3639	14.0506	7.43573	4.99872	6.38685	9.06825	7.09411	4.62265
Plee_gene_10635	0	0	0	0	0	0	0	0	0
Plee_gene_10636	24.9021	13.6163	16.0688	194.314	204.604	203.184	139.442	119.425	126.886
Plee_gene_10637	60.9616	63.5869	57.2667	40.0182	34.8766	38.6319	57.2266	46.9183	55.5614
Plee_gene_10638	50.5329	59.6454	44.962	36.4461	36.6039	30.6768	398.049	428.207	443.421
Plee_gene_10639	24.6209	23.9889	30.5823	41.8833	39.0969	41.9397	22.5481	17.5299	16.5371
Plee_gene_1064	3.95306	2.68357	2.73578	4.06741	4.19492	2.64335	3.59851	2.05906	4.80276
Plee_gene_10640	8.07835	5.55462	7.1654	27.2753	28.6804	28.9863	23.1158	20.024	20.5372
Plee_gene_10641	11.5802	10.6113	11.05	8.84144	8.84077	8.0828	8.64558	7.6266	9.91484
Plee_gene_10642	98.7076	102.862	91.8739	65.836	68.8732	69.0533	99.6583	91.7064	107.753
Plee_gene_10643	2.16559	1.05665	1.10776	2.28129	2.23761	3.4886	0.946253	1.26901	0.467747
Plee_gene_10644	1.78035	1.49762	0.796571	10.5929	9.03568	7.59941	0.535527	0.383034	0.952988
Plee_gene_10645	137.629	125.653	114.572	48.7354	48.0128	47.0592	70.1424	80.5872	88.9494
Plee_gene_10646	16.9129	14.4438	15.8334	27.6026	30.7355	30.0342	22.7438	20.9881	18.3279
Plee_gene_10647	90.6857	89.9385	93.5837	938.436	908.159	920.147	109.663	103.324	109.302
Plee_gene_10648	157.973	147.361	159.797	35.1226	32.4644	29.1094	57.4556	67.1456	59.5023
Plee_gene_10649	16.2523	13.4851	16.6795	10.0373	14.891	10.5303	19.0872	20.792	23.5877
Plee_gene_1065	0.25701	0.207187	0.293869	1.1963	1.50004	2.37478	0	0	0
Plee_gene_10650	208.601	188.265	182.041	41.9637	35.6218	49.8486	143.323	180.937	162.849
Plee_gene_10651	19.6613	17.1706	34.6582	5.33847	13.0401	7.5696	11.3353	15.2017	8.40482
Plee_gene_10652	9.60524	7.93889	8.1677	12.5573	13.7623	11.3744	7.86875	8.36494	9.28533
Plee_gene_10653	9.75672	9.13649	7.09927	7.52318	9.83076	9.73235	3.00002	4.63289	4.70165
Plee_gene_10654	7.14956	8.43952	8.66151	7.92352	6.50313	7.96283	3.88639	2.10586	3.66756
Plee_gene_10655	1165.73	1172.74	1187.41	7.48773	3.60382	4.95465	528.762	540.406	494.937
Plee_gene_10656	61.347	57.7604	60.2016	24.0231	28.4877	26.4208	58.3333	55.7785	50.7199
Plee_gene_10657	14.036	14.441	15.8616	1.62696	1.97051	2.27088	1.2091	2.22958	2.80161
Plee_gene_10658	18.2793	15.7992	16.5196	44.0333	51.9272	49.4805	55.1049	45.9256	53.5546
Plee_gene_10659	55.8253	53.3573	51.0084	40.3731	37.8493	43.655	29.1199	27.2642	27.6358
Plee_gene_1066	4.66108	3.27927	3.19773	2.99796	2.60803	3.91531	24.3905	22.2259	23.8233
Plee_gene_10660	36.2206	38.1785	35.4143	22.9412	24.5716	23.9031	29.1774	26.5708	27.2758
Plee_gene_10661	1.42991	2.88179	1.22624	0.665576	0.758699	0.825775	1.97853	0.884461	0.733512
Plee_gene_10662	15.6074	12.255	18.0775	19.2468	24.0906	14.9831	12.3403	15.7972	11.8534
Plee_gene_10663	186.469	190.703	182.712	11.3084	15.6814	17.0678	19.4072	12.8585	14.133
Plee_gene_10664	63.8992	57.9375	78.0759	27.3313	26.7851	23.9363	25.918	22.6793	26.85
Plee_gene_10665	58.129	49.6168	57.6687	15.9159	22.6785	17.7721	19.5165	22.7364	28.0648
Plee_gene_10666	3.83228	3.35801	2.09569	2.3267	2.2986	2.88671	3.45823	2.26737	4.44458
Plee_gene_10667	47.6968	39.331	48.2925	13.897	15.8413	13.0365	17.1289	19.8185	16.0626
Plee_gene_10668	4.91532	10.6682	2.59396	10.9116	2.80864	11.3544	1.56951	2.80646	1.55166
Plee_gene_1067	19.9121	16.5776	15.3697	43.0969	43.751	39.5087	84.6679	81.3445	88.8681
Plee_gene_10670	0	0	0	0	0	0	0	0	0
Plee_gene_10671	0	0	0	0	0	0	0	0	0
Plee_gene_10672	79.215	74.8847	71.3528	36.8719	31.1451	41.1392	35.0902	35.9553	38.5891
Plee_gene_10673	4.91532	1.32082	1.24895	2.54213	6.95474	3.154	8.31257	6.7563	7.8445
Plee_gene_10674	12.7449	13.5945	14.3061	14.469	13.8545	9.78364	20.0003	20.8617	20.331
Plee_gene_10675	69.1316	73.3693	69.6186	143.327	109.874	110.797	136.901	107.687	152.914
Plee_gene_10676	19.328	15.0439	20.1948	17.3727	22.2787	16.1656	42.8821	31.7432	28.0351
Plee_gene_10677	37.0095	44.2863	32.3991	37.6833	32.5236	36.7348	52.0091	59.376	53.9886
Plee_gene_10678	21.9264	18.5523	19.3212	5.60909	5.72083	6.01731	40.6818	39.006	37.3685
Plee_gene_10679	73.5603	70.3678	58.3343	31.0841	32.9151	25.4495	158.069	114.484	150.417
Plee_gene_1068	38.9358	44.6913	38.1809	44.5281	43.0966	49.1404	45.7575	37.3214	47.2875
Plee_gene_10680	69.4077	72.7589	78.0052	72.5033	70.7764	74.0973	14.1887	15.3065	15.6504
Plee_gene_10681	81.4317	85.614	77.887	67.1603	67.6855	64.1926	59.979	55.3485	42.2491
Plee_gene_10682	8.06112	7.60792	12.8142	34.4103	31.505	29.7485	21.7638	17.5123	19.9699
Plee_gene_10683	32.9358	27.7624	25.9176	5.59592	5.7144	4.04998	4.33197	2.78859	1.79874
Plee_gene_10684	542.324	535.46	531.301	24.7095	15.9959	22.7088	89.7757	86.3455	82.7035
Plee_gene_10685	125.642	133.075	132.837	9.64706	9.8674	7.82839	5.42545	3.88054	5.22967
Plee_gene_10686	838.496	725.363	756.42	52.7567	46.6376	76.1413	124.822	68.6758	104.418
Plee_gene_10687	42.6765	56.5	50.5162	128.985	108.371	127.169	105.458	85.8447	111.418
Plee_gene_10688	38.1856	37.892	37.0033	14.2245	15.5084	14.3492	39.4066	35.1976	40.0586
Plee_gene_10689	8.78483	5.50809	8.13143	16.6158	16.8689	15.4613	2.3153	4.31253	6.29468
Plee_gene_1069	15.6094	17.4063	17.6614	6.80995	7.58961	5.68506	5.07973	5.48354	4.18497
Plee_gene_10690	796.86	736.551	724.682	357.453	378.01	309.909	420.874	377.717	440.215
Plee_gene_10691	233.701	213.973	201.818	114.396	80.6117	74.8359	127.368	135.433	136.158
Plee_gene_10692	10.7523	10.2776	9.92326	12.2976	12.4696	12.2119	10.6977	12.3197	12.5022
Plee_gene_10693	15.2782	14.8403	17.3261	5.01302	4.51836	6.94282	2.07934	2.32382	1.4133
Plee_gene_10694	23.9413	26.2546	20.4929	11.3929	13.9095	12.2041	16.5634	16.7115	16.4666
Plee_gene_10695	11.3357	11.0484	10.1787	1.66936	2.58254	2.88483	7.62088	4.04058	5.84779
Plee_gene_10696	11.5283	6.93828	10.0217	2.86679	2.59755	2.6448	9.61453	8.88901	9.64023
Plee_gene_10697	81.922	65.7107	74.4683	56.054	46.5098	53.4603	51.0089	63.3403	48.748
Plee_gene_10698	26.8014	19.27	20.5879	18.0143	15.5933	16.2547	16.466	13.9535	19.8531
Plee_gene_10699	10.4296	7.61246	7.89656	6.42913	4.86084	4.39525	7.80065	7.49731	7.44685
Plee_gene_1070	45.5406	41.9367	40.3056	70.4821	74.0703	69.2897	41.5645	36.5653	37.8273
Plee_gene_10700	1043.84	1020.15	1048.43	1895.23	1695.69	1686.65	939.801	953.007	821.533
Plee_gene_10701	90.3402	83.9631	79.8463	8.12605	8.63347	8.61369	159.124	144.363	165.459
Plee_gene_10702	16.0679	11.8226	11.5578	18.1674	18.5081	16.3652	33.8746	30.9364	31.2914
Plee_gene_10703	0	0	0	0	0	0	0	0	0
Plee_gene_10704	13.0152	22.9934	11.3988	44.5983	41.7284	40.62	31.8027	25.3504	29.5471
Plee_gene_10705	30.7431	25.9361	20.846	32.946	33.7621	28.4892	40.5598	46.4342	59.7812
Plee_gene_10706	12.3186	11.9852	12.0037	12.7954	12.6216	12.4758	11.2514	9.30868	10.3971
Plee_gene_10707	1.43863	0.966453	0.73109	7.06836	4.41032	3.87711	5.19766	3.55942	2.78794
Plee_gene_10708	16.9644	15.0082	13.9263	47.7021	44.775	42.4032	38.0385	39.3898	41.1464
Plee_gene_10709	59.6338	67.067	62.984	74.6504	72.1626	78.3548	75.9935	74.9782	70.8506
Plee_gene_1071	270.984	282.885	318.644	79.5797	64.8605	65.6581	523.396	598.549	539.809
Plee_gene_10710	18.1009	17.0239	17.5447	33.3624	32.5658	34.9043	20.9433	19.0785	22.8665
Plee_gene_10711	0.860595	0.640397	0.681243	1.78719	0.913248	1.14691	0.457993	0.491367	1.1546
Plee_gene_10712	26.5693	35.7692	30.9873	23.0028	23.1198	30.3807	102.569	90.717	123.483
Plee_gene_10713	53.9746	51.8905	52.5512	62.3129	55.8151	60.9667	248.915	225.024	269.361
Plee_gene_10714	51.1193	53.8037	52.9823	18.2044	16.8041	14.239	132.936	127.924	145.562
Plee_gene_10715	16.8035	7.92491	9.27995	12.4505	17.8316	19.5401	21.3526	14.5653	20.8752
Plee_gene_10716	6.63417	5.93153	6.7581	4.99692	3.26403	3.62226	5.59116	5.44649	6.49698
Plee_gene_10717	27.6674	29.0653	26.4043	23.1707	20.0551	22.0169	12.0575	7.00709	11.0078
Plee_gene_10718	21.4167	20.3783	18.4665	8.82482	8.38294	6.48823	7.77279	9.55534	7.20413
Plee_gene_10719	2.70072	4.96396	2.09987	1.81022	1.4903	1.49728	1.04634	1.60369	0.77583
Plee_gene_1072	3.02201	1.46758	1.95668	4.35552	4.26944	4.49971	5.0883	5.08975	4.20241
Plee_gene_1073	6.30718	4.29985	6.49946	1.70348	1.23946	1.57388	8.45772	6.93558	7.74908
Plee_gene_1074	109.897	84.2878	96.03	28.1329	29.8796	29.928	97.3998	81.9764	95.1924
Plee_gene_1075	16.6104	17.6899	16.977	46.3684	50.5777	49.4112	11.2884	10.0366	11.0596
Plee_gene_10751	2.43861	1.31058	1.68462	3.1215	1.83303	1.70169	1.82771	1.06844	2.08492
Plee_gene_10752	0	0	0	0	0	0	0	0	0
Plee_gene_10753	0	0	0	0	0	0	0	0	0
Plee_gene_10754	0	0	0	0	0	0	0	0	0
Plee_gene_10755	0	0	0	0	0	0	0	0	0
Plee_gene_10756	0	0	0	0	0	0	0	0	0
Plee_gene_10759	0	0	0	0	0	0	0	0	0
Plee_gene_1076	64.8188	64.2174	71.3591	102.381	118.32	107.244	126.546	115.18	127.016
Plee_gene_10761	0	0	0	0	0	0	0	0	0
Plee_gene_10764	0	0	0	0	0	0	0	0	0
Plee_gene_10765	0	0	0	0	0	0	0	0	0
Plee_gene_10766	0	0.273273	0	0	0	0	0	0	0
Plee_gene_10767	0	0	0	0	0	0	0	0	0
Plee_gene_10768	42.7305	50.9308	64.1458	15.1308	22.8115	27.8561	69.2815	23.9984	24.2059
Plee_gene_10769	29.4919	31.6996	30.6559	14.9755	22.761	17.5477	61.829	44.2231	55.9303
Plee_gene_1077	3676.66	3059.02	3304.71	5674.03	5862.84	6222.21	4815.24	5448.28	6273.36
Plee_gene_10770	1.96613	2.64164	1.49873	9.76178	11.8231	4.54176	20.857	16.2151	20.844
Plee_gene_10771	0.126034	0.406406	0.288218	6.92242	5.08231	4.51265	1.39512	0.623658	1.55166
Plee_gene_10772	1109.3	1172.4	1131.73	789.22	704.104	705.981	1975.17	1816.71	1956.89
Plee_gene_10773	34.5767	27.8738	31.0083	130.648	128.783	107.28	21.5762	28.5162	21.5627
Plee_gene_10774	71.3197	77.1273	76.3267	114.16	111.657	109.588	78.0601	73.6742	78.539
Plee_gene_10775	3.31211	3.97666	3.38424	12.5302	11.8904	10.5812	7.31311	8.02038	5.71166
Plee_gene_10776	0	0	0	0.338951	0	0	2.51896	0.90084	1.86774
Plee_gene_10777	2.59841	2.86274	1.78264	1.37073	1.65443	0.800311	2.87627	2.78586	2.75471
Plee_gene_10778	7.47833	6.17686	6.86871	9.01614	7.90336	9.29238	9.62663	10.0476	9.04026
Plee_gene_10779	1.5729	1.52158	0	9.51773	10.5156	13.807	4.13512	5.05912	7.74589
Plee_gene_1078	58.8337	58.1967	48.2226	72.7942	73.5822	79.0475	100.72	86.7076	79.9164
Plee_gene_10780	3.67299	2.26426	2.71748	1.60908	2.06349	0.748642	0.89686	1.06913	1.32999
Plee_gene_10781	34.6715	34.6537	31.828	7.8068	5.75822	8.30215	41.3434	38.5327	39.6925
Plee_gene_10782	1.21322	0.862967	0.652806	0.465058	0.302929	0.329711	27.501	30.5468	28.372
Plee_gene_10783	5.41282	4.36351	5.09691	3.55692	4.22352	3.67754	6.82873	6.49918	7.43163
Plee_gene_10784	2.16171	11.1198	2.58944	8.62461	11.9068	11.0572	8.68843	7.2586	2.85148
Plee_gene_10785	56.494	37.3059	54.5827	61.3841	64.8704	57.8133	69.3781	44.6093	67.2092
Plee_gene_10786	0.113649	0	0.129948	0	0	0.196897	0	0.21089	0.116599
Plee_gene_10787	1.66621	1.74617	0.571551	3.25737	3.71312	2.88671	0.115274	0.206124	0.170946
Plee_gene_10789	0	0	0	0	0	0	0	0	0
Plee_gene_1079	224.574	229.628	238.723	318.433	316.982	328.906	367.599	372.915	363.171
Plee_gene_10790	5.21918	4.05371	4.35995	2.26296	2.45313	1.78918	3.7592	3.30199	2.20054
Plee_gene_10791	12.2419	5.08391	12.7251	5.52554	9.44794	3.42775	7.69946	6.42486	9.1343
Plee_gene_10792	4.33705	3.16996	3.43827	1.99183	1.5955	1.73656	1.76031	1.28767	1.00858
Plee_gene_10796	3.72886	2.73273	2.90703	8.67831	7.19456	6.8518	10.0845	7.12906	7.65129
Plee_gene_10797	5.90682	3.97946	7.18813	8.16973	9.76051	10.4285	12.9602	11.0653	12.7696
Plee_gene_10798	70.7388	65.9622	69.3563	31.1546	31.7846	29.4731	39.2443	37.2085	41.4161
Plee_gene_10799	9.28784	10.0155	9.79234	5.50223	3.96804	2.92568	5.67461	6.56563	4.57882
Plee_gene_1080	7.56203	6.43077	6.3408	13.3065	13.878	13.0499	10.1351	9.50162	10.9225
Plee_gene_10800	10.9193	9.99922	11.6177	10.4415	10.9222	10.2494	13.4198	12.6919	17.0578
Plee_gene_10801	6.01876	2.58773	0.917592	4.10891	4.258	5.0979	3.88639	2.48191	2.46999
Plee_gene_10802	1.5349	1.53195	2.08931	3.74232	2.71467	2.70142	2.02266	2.07963	1.79969
Plee_gene_10803	0	0	0	0	0	0	0	0	0
Plee_gene_10804	0	0	0	0	0	0	0	0	0
Plee_gene_10805	0	0	0	0	0	0	0	0	0
Plee_gene_10806	0	0	0	0	0	0	0	0	0
Plee_gene_10807	0	0	0	0	0	0	0	0	0
Plee_gene_10808	20.3895	22.8942	16.6526	5.42321	5.40924	4.20534	28.2123	22.521	20.5451
Plee_gene_10809	122.061	107.549	109.001	64.0905	65.6202	62.5388	192.579	173.405	182.562
Plee_gene_1081	30.8204	35.7692	48.3038	35.37	35.2436	41.7351	22.4255	21.6932	22.3523
Plee_gene_10810	0	0	0	0	0	0	0	0	0
Plee_gene_10811	0	0	0	0	0	0	0	0	0
Plee_gene_10812	0	0	0	0	0	0	0	0	0
Plee_gene_10813	0	0	0	0	0	0	0	0	0
Plee_gene_10814	0	0	0	0	0	0	0	0	0
Plee_gene_10815	0	0	0	0	0	0	0	0	0
Plee_gene_10816	0	0	0	0	0	0	0	0	0
Plee_gene_10817	0	0	0	0	0	0	0	0	0
Plee_gene_10818	0	0	0	0	0	0	0	0	0
Plee_gene_10819	0	0	0	0	0	0	0	0	0
Plee_gene_1082	29.3768	21.0094	19.1641	18.0461	22.1346	18.6138	41.0301	44.4871	40.9573
Plee_gene_10820	0	0	0	0	0	0	0	0	0
Plee_gene_10821	0	0	0	0	0	0	0	0	0
Plee_gene_10822	0	0	0	0	0	0	0	0	0
Plee_gene_10823	0	0	0	0	0	0	0	0	0
Plee_gene_10824	0.319696	0.644302	0.548317	0.148808	0	0.369249	0.221177	0	0
Plee_gene_10825	0.77103	0.621562	0.881608	0	0.818204	0	0	0	0
Plee_gene_10826	10.4136	9.78864	10.298	7.37374	7.33874	7.98756	4.72884	2.43724	4.74383
Plee_gene_10827	6.38571	5.55421	4.86768	3.33736	3.62597	2.26441	4.18535	1.73238	3.90788
Plee_gene_10828	13.7347	14.3331	16.0809	1.00712	1.44752	0.977891	3.77482	4.24774	4.2949
Plee_gene_10829	1.52921	1.40887	0	0.915167	1.27504	1.76624	0.453413	1.48639	2.01716
Plee_gene_1083	12.6686	8.38247	9.21566	23.6295	23.0807	25.8555	46.9329	39.096	39.6444
Plee_gene_10830	5.24685	3.99732	4.15338	2.79112	2.99808	2.33082	5.26544	4.42231	4.9098
Plee_gene_10831	3.19696	2.1262	1.46218	0.372019	0.763325	1.20006	1.88	1.28534	1.72196
Plee_gene_10832	29.8959	27.2487	27.5623	26.3267	26.5804	31.419	35.4035	38.9829	41.8629
Plee_gene_10833	90.5161	61.605	73.8056	78.3935	70.0723	70.2688	111.899	61.954	100.477
Plee_gene_10834	5.87285	7.61615	6.71511	6.41805	3.79349	2.9492	17.3121	20.848	21.2194
Plee_gene_10835	0	0	0	0	0	0	0	0	0
Plee_gene_10836	0	0	0	0	0	0	0	0	0
Plee_gene_10837	0	0	0	0	0	0	0	0	0
Plee_gene_10838	2.6215	6.69215	0.499578	2.84719	0.463649	2.01856	1.2091	1.08101	1.34477
Plee_gene_10839	3.32507	4.19554	2.64482	1.14396	0.843773	3.08907	4.50079	6.17009	4.22713
Plee_gene_1084	31.2587	32.1379	37.7101	27.2441	26.537	26.4762	36.2312	33.2896	38.0192
Plee_gene_10840	7.27467	8.7174	7.19392	5.30797	2.92099	2.95215	7.88938	10.2155	11.4978
Plee_gene_10841	2.37664	1.28889	1.6799	2.53431	2.33863	2.04629	5.91928	5.23873	5.31998
Plee_gene_10842	9.8095	6.98756	9.37917	7.24261	9.96098	7.17891	1.28711	1.04614	1.21463
Plee_gene_10843	6.04493	6.79278	5.44571	11.9938	12.1816	12.3417	4.64678	4.30557	3.82132
Plee_gene_10844	30.8963	28.2278	27.6195	30.8542	26.2293	31.5761	34.2003	27.1024	29.9692
Plee_gene_10845	6.55376	4.10921	4.99578	2.0337	12.364	7.5696	5.03792	4.5042	9.71224
Plee_gene_10846	4.58469	2.55872	2.52029	6.31999	5.80081	7.02649	3.41584	2.50862	2.35184
Plee_gene_10847	2.63225	3.50775	2.27267	4.00073	2.73629	3.22639	2.89887	2.25948	3.96818
Plee_gene_10848	2.26861	4.26726	3.45862	3.51987	0.80247	0	5.23168	5.61293	12.8012
Plee_gene_10849	0.344935	0.278067	0	2.99704	4.51448	6.3744	1.11365	0.426714	0.943699
Plee_gene_1085	356.763	380.684	360.003	199.839	193.658	214.702	244.472	233.829	262.414
Plee_gene_10850	0.441118	0.457206	0.360273	0.0586645	0.53498	0.873416	0.174389	0.233872	0.25861
Plee_gene_10851	9.11949	12.7473	11.7667	43.0713	49.3638	50.8291	28.0151	26.8067	28.5836
Plee_gene_10852	11.5332	11.334	13.1872	9.81631	7.22671	7.99249	19.6057	13.5881	17.0162
Plee_gene_10853	10.0062	11.2081	11.0398	11.4723	10.4321	10.8678	15.3027	17.1562	20.2436
Plee_gene_10854	8.32375	12.3791	10.9944	7.34805	8.52844	7.12758	5.36152	9.05443	8.09808
Plee_gene_10855	33.4347	31.1063	31.9783	67.4385	79.6634	68.2479	196.253	205.897	227.82
Plee_gene_10856	7.30937	8.01815	7.72289	4.73733	5.6947	8.17517	12.0341	9.214	13.242
Plee_gene_10857	18.4022	22.2522	19.8232	13.6148	13.3613	13.5358	23.4524	17.613	15.7994
Plee_gene_10858	42.4937	30.6771	29.0078	25.9789	22.2103	25.639	32.4702	44.7223	23.4251
Plee_gene_10859	3.17252	6.02361	5.01169	4.39125	5.89159	4.33926	2.25262	0.929529	1.24199
Plee_gene_1086	9.43344	10.0863	8.74262	8.96679	13.2772	9.51935	4.53413	6.38777	4.48257
Plee_gene_10860	22.9791	25.3597	29.5063	5.71979	8.21528	8.37387	17.8531	15.3537	20.8019
Plee_gene_10861	63.1544	63.0151	61.7206	75.321	67.1448	71.0167	69.0836	75.6214	76.7742
Plee_gene_10862	41.9479	39.3465	39.046	37.0527	37.2953	36.2323	75.5423	80.72	73.7069
Plee_gene_10863	210.048	209.218	227.433	199.506	242.025	214.22	173.657	188.095	191.966
Plee_gene_10864	13.1568	13.228	14.0295	910.35	835.588	842.19	81.8188	63.367	72.1172
Plee_gene_10865	23.8268	21.2226	26.2914	1492.03	1503.28	1415.64	138.329	118.315	146.842
Plee_gene_10866	22.2493	19.4308	20.2285	22.9061	27.2997	26.7687	22.8221	21.1211	22.3512
Plee_gene_10867	0.553839	0	0	1.67566	0.881586	0.319842	0.957914	0.685146	0.994373
Plee_gene_10868	30.4498	26.1725	22.8269	35.9496	37.3416	34.3544	41.2954	42.783	40.9638
Plee_gene_10869	33.4325	28.222	23.3347	46.0286	41.0241	45.4176	48.5553	56.0345	52.2589
Plee_gene_1087	8.24505	8.18055	9.99156	5.05146	4.03823	4.63943	1.56013	1.83074	3.32578
Plee_gene_10870	14.9189	12.3453	16.4936	17.4755	19.5012	17.916	17.2251	22.1226	19.1579
Plee_gene_10871	7.33132	4.29826	4.66767	9.30678	10.3437	8.37147	11.9885	12.0583	11.6243
Plee_gene_10872	3.78457	3.12532	3.06079	4.81214	4.30998	4.47779	7.40787	7.87918	8.23909
Plee_gene_10873	21.1325	14.9872	17.2813	12.0777	10.7869	10.8137	19.432	15.7187	18.9366
Plee_gene_10874	3.05547	4.06955	2.73418	1.23671	0.986821	1.38094	24.2637	27.1165	23.5789
Plee_gene_10875	111.765	128.402	118.694	15.2528	21.2368	14.8689	72.546	76.7323	74.3227
Plee_gene_10876	18.579	20.2122	14.4373	32.5766	28.7122	32.2923	31.6973	39.4965	37.0121
Plee_gene_10877	79.3473	78.6831	77.0777	48.7653	40.8342	42.8223	209.282	188.327	203.013
Plee_gene_10878	22.1109	23.437	23.1444	12.3623	10.1243	13.6253	32.3781	26.7151	25.9916
Plee_gene_1088	14.103	15.3148	19.825	54.0605	46.0421	44.0762	31.4519	26.991	27.5763
Plee_gene_10880	25.3655	22.1115	25.3952	14.9138	11.5912	11.9151	32.0747	19.8185	21.9148
Plee_gene_10881	14.6816	17.2341	17.0816	15.5858	14.6687	16.2631	11.8798	11.2585	11.7154
Plee_gene_10882	14.9155	11.4775	13.7987	13.0017	9.35292	11.7459	6.37905	9.39359	8.06863
Plee_gene_10883	5.06734	6.04581	3.70821	7.54777	6.02266	6.55512	3.92646	3.00899	3.74318
Plee_gene_10884	16.6365	9.75374	13.8345	22.9965	23.5391	23.2911	19.5316	6.86024	18.6199
Plee_gene_10885	9.18569	7.81462	7.68734	13.4273	12.112	12.0993	4.75948	4.73881	4.49148
Plee_gene_10886	24.65	22.1424	24.2929	22.4011	20.4282	22.2343	14.049	14.521	11.1395
Plee_gene_10887	164.329	154.7	151.647	213.737	228.704	218.891	624.502	544.958	622.216
Plee_gene_10888	17.3847	18.2134	17.9059	12.7802	14.4219	14.701	17.4683	16.7698	16.8096
Plee_gene_10889	0.640432	0.980934	0.659052	0.83468	0.475731	0.739701	0.531689	0.713043	0.657055
Plee_gene_1089	87.8415	89.2192	95.2421	48.4153	57.8814	46.2723	69.182	67.2143	59.3218
Plee_gene_10890	80.6112	87.7024	85.4278	75.6538	68.1564	91.5922	31.7389	27.5657	22.1887
Plee_gene_10891	6.21767	7.99265	8.4544	2.19014	1.96159	3.29957	16.7414	8.9391	15.1718
Plee_gene_10892	0.209163	1.01169	1.91328	1.1683	0.443919	0	2.02589	2.84627	3.64805
Plee_gene_10893	47.1871	55.7914	55.7529	35.1424	22.5333	19.9838	8.70552	10.702	24.2059
Plee_gene_10894	7.44456	9.23291	6.54787	38.0283	35.4489	35.7168	6.07485	3.54214	6.07106
Plee_gene_10895	5.9934	4.65478	6.6858	58.2441	55.9223	55.0414	0.404532	1.4467	1.49975
Plee_gene_10896	82.303	79.6177	120.77	149.832	95.102	166.883	179.045	259.065	311.018
Plee_gene_10897	12.8454	10.1967	10.1165	12.6293	11.6144	10.3704	26.3886	29.1872	28.1057
Plee_gene_10898	120.281	115.61	134.886	46.2967	78.5476	72.1339	94.4165	115.89	105.604
Plee_gene_10899	8.61864	9.3362	7.39102	12.6619	8.43143	8.24361	10.621	8.16309	11.1911
Plee_gene_1090	28.282	20.1171	26.2278	34.002	35.2819	33.5974	56.9905	56.3787	55.9632
Plee_gene_10900	73.0665	77.6038	79.1114	69.4767	62.8092	64.8262	80.5788	76.082	74.6139
Plee_gene_10901	13.9081	13.8686	14.37	10.3996	9.54301	13.1608	13.6797	12.9905	14.0972
Plee_gene_10902	6.76072	7.22974	7.41479	5.33045	3.95322	4.3824	1.7182	0.170685	0.353887
Plee_gene_10903	38.5893	33.5167	35.1499	46.0364	45.6765	45.7313	54.7853	51.2322	50.4568
Plee_gene_10904	14.0784	14.741	14.5248	11.8256	13.4802	14.9523	4.14229	5.90551	3.81849
Plee_gene_10905	21.7811	25.1632	22.2992	18.994	19.2333	21.7907	11.5125	13.3742	12.2878
Plee_gene_10906	17.169	24.7793	12.0321	16.241	14.1054	11.5143	27.2048	24.3227	24.1491
Plee_gene_10907	125.564	143.369	135.908	91.5167	121.392	89.2869	193.525	228.302	184.753
Plee_gene_10908	1.08704	1.33352	0.918695	2.02393	1.25386	2.51107	5.75485	5.20365	3.49123
Plee_gene_10909	15.4753	16.5656	15.084	18.6576	23.8256	26.811	25.9762	27.4611	26.5484
Plee_gene_1091	35.0819	39.3138	35.9255	20.0978	15.3413	13.8034	63.2111	72.4911	65.4587
Plee_gene_10910	9.40322	6.37439	8.55256	9.94746	8.61783	9.62656	17.1508	12.1613	13.1554
Plee_gene_10911	2.38319	1.92119	1.49873	5.65739	3.79349	3.16547	4.45169	3.24302	3.54531
Plee_gene_10912	8.03522	7.45037	8.3799	10.4395	8.65178	8.46481	14.4169	10.7777	12.0184
Plee_gene_10913	233.034	245.542	222.967	112.821	104.321	101.259	192.663	177.835	190.803
Plee_gene_10914	122.192	107.412	113.891	22.8414	21.3815	18.2046	407.172	492.283	438.773
Plee_gene_10915	33.896	37.4056	33.182	31.1157	29.2934	27.7048	64.2032	67.4225	66.2435
Plee_gene_10916	77.4066	80.1227	78.064	27.9594	27.9285	29.5036	67.6906	58.2212	68.9328
Plee_gene_10917	1808.84	1849.15	1708.56	1342.24	1523.09	1438.22	1070.05	1062.09	914.445
Plee_gene_10918	112.993	105.029	102.383	79.388	81.6972	80.4384	63.9148	57.1436	45.2038
Plee_gene_10919	324.709	479.817	309.284	245.154	404.007	260.807	314.916	286.713	298.906
Plee_gene_1092	156.035	155.8	165.02	120.14	129.181	129.489	155.125	171.035	145.707
Plee_gene_10920	280.203	0	243.656	305.677	0	257.004	0	0	0
Plee_gene_10922	3.42281	3.1443	3.09455	8.96641	9.12281	7.90671	5.72732	4.92362	5.22664
Plee_gene_10923	9.35842	9.48221	8.14814	26.0563	23.2331	24.4938	18.1761	17.9499	15.415
Plee_gene_10924	8.59509	6.14939	6.94086	7.35134	5.35857	5.64618	10.9265	10.0348	11.4085
Plee_gene_10925	15.5562	12.018	10.6229	12.8727	11.2346	13.7251	20.6278	16.5715	22.8316
Plee_gene_10926	19.4116	14.0887	12.5608	15.1075	14.3731	16.0043	22.5411	27.1796	25.1024
Plee_gene_10927	525.939	558.706	629.468	285.99	305.139	263.99	149.626	243.227	211.802
Plee_gene_10928	269.721	291.248	281.053	6.73986	8.13478	6.96841	83.6767	77.7974	85.711
Plee_gene_10929	21.7897	21.6372	21.986	23.2738	21.3236	22.5838	30.699	30.4368	32.2005
Plee_gene_1093	7.45773	8.19818	5.42645	27.1394	7.91401	28.9733	74.1095	58.7099	52.1679
Plee_gene_10930	12.6034	35.3573	10.3759	44.1157	47.0782	48.329	30.6926	25.8818	31.5504
Plee_gene_10931	132.5	44.1039	108.495	159.955	158.749	144.152	41.3985	59.2204	49.9904
Plee_gene_10933	6.81486	5.62006	3.85133	4.88575	2.99248	3.34751	8.02053	9.78721	6.91138
Plee_gene_10934	3.48285	3.07939	3.21157	4.3928	2.62293	2.72506	3.10912	3.47467	3.34272
Plee_gene_10935	6.89081	6.58145	6.25186	6.72865	6.27913	8.13192	7.92824	5.74479	6.76228
Plee_gene_10937	3.45693	2.17717	2.84101	2.01136	2.29277	1.99638	13.7519	13.6314	13.1891
Plee_gene_10938	2.41454	2.02592	2.36642	7.29381	4.7585	5.34995	3.06821	2.49932	2.22443
Plee_gene_10939	84.6252	79.8135	86.9888	20.5302	19.2236	21.3611	43.4711	42.9075	42.1089
Plee_gene_1094	6.04962	3.41381	8.30068	19.9929	21.9877	24.6303	18.6248	18.7098	15.0511
Plee_gene_10940	8.76911	6.77152	6.75486	4.42545	3.28146	4.79764	8.74895	10.3914	12.5007
Plee_gene_10941	70.7172	47.2938	56.5651	77.0511	58.5544	59.7022	67.1343	81.5987	78.4089
Plee_gene_10942	62.7322	58.3821	56.1217	89.4098	94.9397	94.9196	77.0149	70.1683	79.3802
Plee_gene_10943	5.51554	4.70787	4.52588	25.673	27.6124	26.2313	15.6225	12.8437	16.7764
Plee_gene_10944	15.399	12.6355	10.3759	140.283	142.11	137.364	38.4291	36.0588	36.6756
Plee_gene_10945	13.2099	12.0525	12.7627	63.3944	64.6573	53.9334	13.7441	12.7947	16.1793
Plee_gene_10946	8.42626	1.50951	5.35262	74.0849	84.4504	87.5911	9.06825	6.94934	4.80276
Plee_gene_10947	14.7654	13.3439	11.9069	10.3815	12.1639	11.7134	11.5593	13.3631	13.3547
Plee_gene_10948	8.00168	10.5973	9.27995	21.0701	19.5299	13.4669	6.95936	9.75735	7.62298
Plee_gene_10949	74.2149	66.587	66.0197	45.605	52.2188	49.0544	46.3038	44.116	41.6203
Plee_gene_1095	3.33288	1.80924	2.22812	19.5669	18.7963	18.7352	17.2749	15.3118	13.1812
Plee_gene_10950	98.8171	112.596	101.894	135.017	112.721	124.456	90.8003	74.8633	73.0892
Plee_gene_10951	6.04962	3.96246	5.62025	1.75994	4.01235	2.18354	5.23168	4.67744	5.81872
Plee_gene_10952	2.88862	0.976529	1.38509	7.9806	7.9106	7.10323	5.80196	3.57347	3.0592
Plee_gene_10953	4.59614	4.32268	4.5254	7.72543	5.41928	4.86617	4.41636	2.84291	3.01264
Plee_gene_10954	3.12793	6.84424	3.32106	3.32788	5.21605	5.16109	0.309145	1.65836	3.20911
Plee_gene_10955	18.8408	19.6959	20.8132	12.1645	12.4153	14.7765	48.2285	45.1492	44.1468
Plee_gene_10956	36.0638	38.5737	39.1244	35.8482	35.6766	34.3141	84.3949	77.1338	82.1351
Plee_gene_10957	23.1106	20.6048	22.5205	3.179	2.63548	2.5896	11.8842	10.3265	11.0059
Plee_gene_10958	32.6724	27.3293	35.8704	30.6177	38.5834	37.1523	65.8115	61.9692	64.8902
Plee_gene_10959	18.9879	13.4615	17.0917	22.315	21.8646	24.5753	144.222	130.443	132.773
Plee_gene_1096	132.948	107.269	111.201	107.205	108.419	106.515	122.907	88.3145	96.8956
Plee_gene_10960	11.2272	6.26929	6.5126	14.5305	13.1927	14.4856	57.5165	47.9678	55.233
Plee_gene_10961	0.40961	0.110068	1.40506	0.762639	0.869342	0.7885	4.15628	2.02689	1.54088
Plee_gene_10962	20.6695	14.2242	21.3281	52.5634	46.0083	52.405	42.551	39.9141	23.2749
Plee_gene_10963	1.7134	1.72656	1.32241	3.38951	2.31825	3.26532	3.97107	3.76233	3.73548
Plee_gene_10964	50.5198	54.7992	49.7002	19.5345	19.5544	19.4501	58.4353	59.7705	60.2434
Plee_gene_10965	204.175	239.373	235.186	26.751	21.9342	28.5316	97.6581	86.0649	92.0651
Plee_gene_10966	99.153	109.735	96.1628	18.7412	14.9743	14.0164	43.6057	33.6328	39.2815
Plee_gene_10967	4.28515	3.86085	4.03505	1.40795	2.40741	1.74683	3.13901	3.74195	1.81027
Plee_gene_10968	19.0166	17.149	16.9529	15.9029	16.7598	13.0296	21.407	24.3227	20.1716
Plee_gene_10969	18.478	18.0879	18.526	23.8113	23.9069	22.9716	34.3208	29.9529	33.1057
Plee_gene_1097	2.52689	1.86961	2.84971	5.89703	5.62011	7.79616	6.94488	6.29478	6.32137
Plee_gene_10970	2.75625	1.40723	0.73536	8.55296	8.09219	7.42812	2.5425	3.40972	4.33595
Plee_gene_10971	38.0403	32.7333	59.1348	172.688	212.271	198.455	1092.92	1194.46	1064.27
Plee_gene_10972	0.291278	0.587031	0	0.677901	0.927298	1.00928	19.7486	20.359	22.7117
Plee_gene_10973	17.9516	19.9846	23.4584	69.2344	60.7784	62.2024	356.028	301.39	339.409
Plee_gene_10974	0	0	1.36249	0	0.421499	1.52921	0.457993	0	0
Plee_gene_10975	1.10545	0.31827	0.722281	0.661566	1.25688	1.9152	1.20182	0.976814	1.78223
Plee_gene_10976	10.8934	10.0668	7.29114	19.54	17.4808	16.8782	18.7492	18.0777	16.6279
Plee_gene_10977	94.7138	89.5699	95.2269	96.807	95.102	90.3071	41.6658	52.2816	48.2509
Plee_gene_10979	0	0.149527	0	3.5398	2.95248	1.2854	1.02659	1.60621	1.14179
Plee_gene_1098	19.6613	12.1035	13.0799	80.8675	65.2481	77.21	32.1511	26.9761	34.8418
Plee_gene_10980	10.8156	8.83875	6.45957	35.3957	27.017	29.3626	17.6394	14.5292	15.2145
Plee_gene_10981	10.2906	9.45428	9.39995	12.5769	13.2994	13.6784	12.3296	11.2368	13.3298
Plee_gene_10983	16.2584	13.9194	13.7384	6.21844	5.97394	6.79323	0.930077	0.623658	2.02578
Plee_gene_10984	17.0667	16.1752	15.295	4.45506	5.38431	4.92801	14.7592	11.1271	11.4759
Plee_gene_10985	84.4707	66.1667	73.8662	63.529	67.8915	73.0527	355.533	319.798	358.713
Plee_gene_10986	161.622	163.334	159.082	152.011	143.928	157.23	205.419	214.988	203.938
Plee_gene_10987	7.55407	9.25963	6.68514	25.6247	25.5312	26.2944	14.4615	12.3534	16.3496
Plee_gene_10988	6.96082	4.72541	5.35262	88.1061	84.1048	83.1246	61.6191	49.9043	63.8558
Plee_gene_10989	5.87911	2.95242	2.97543	88.1072	91.0252	81.5959	24.0042	23.965	26.3022
Plee_gene_1099	10.5868	8.39108	9.79941	36.4134	36.8192	33.6693	17.1517	16.2885	17.4334
Plee_gene_10990	191.095	157.213	163.77	301.453	294.268	288.699	495.681	417.885	444.068
Plee_gene_10992	10.5165	8.55153	7.94678	16.5156	22.9021	18.4839	6.83282	7.24024	7.13042
Plee_gene_10993	82.6841	90.7372	86.4386	248.727	245.195	233.249	129.803	115.297	128.926
Plee_gene_10994	6.82126	5.86282	8.65978	5.88321	4.73703	5.56134	3.0536	2.79214	3.08749
Plee_gene_10995	50.1123	40.7843	40.8496	17.8569	18.5742	15.7854	10.9483	11.2715	9.5938
Plee_gene_10996	6.75856	4.29266	6.43987	6.67309	8.25875	9.10718	2.55045	4.68718	2.83663
Plee_gene_10997	158.635	155.789	148.144	82.4432	73.6489	72.3965	111.144	126.603	132.753
Plee_gene_10998	57.4282	56.293	52.0769	29.2853	31.5485	28.3486	100.329	102.155	93.4986
Plee_gene_10999	27.7662	25.4966	27.0257	18.9222	19.4232	18.5101	52.5893	46.4406	45.1031
Plee_gene_11	1.81653	7.40807	2.32141	1.79054	3.51517	2.0981	2.06993	0.396565	0.767397
Plee_gene_1100	84.7791	85.8969	86.5798	24.4675	22.6747	27.5415	34.3432	30.7049	31.466
Plee_gene_11000	1.5019	3.08191	2.49789	4.70294	3.18759	8.5158	22.4817	16.2151	15.8291
Plee_gene_11001	2.04273	0	1.16784	6.18035	2.70964	5.30855	20.4919	15.1622	12.8365
Plee_gene_11002	9.10051	6.05404	7.54336	12.7444	12.5628	14.8782	19.1227	15.9355	15.5166
Plee_gene_11003	0.211981	0.0854438	0.302979	0.394681	0.674853	0.918146	0.80661	0.917837	0.706821
Plee_gene_11004	89.5334	95.4903	85.9591	77.9264	75.5454	73.7736	96.824	97.8913	97.9406
Plee_gene_11005	21.3222	19.7111	19.566	18.4112	18.2408	19.4519	39.1235	39.6617	38.0446
Plee_gene_11006	16.7433	14.8137	14.7358	17.8829	16.5882	18.7368	32.3958	31.1554	30.3286
Plee_gene_11007	293.608	293.31	301.87	196.964	204.353	202.108	169.425	176.069	176.837
Plee_gene_11008	46.5907	43.7185	51.4613	35.132	31.5435	30.5654	30.6859	31.9307	35.6588
Plee_gene_11009	252.068	257.255	256.514	241.229	257.86	291.721	319.482	364.217	317.056
Plee_gene_1101	60.247	50.5158	45.8412	32.5677	37.7654	33.7461	127.589	131.193	123.227
Plee_gene_11010	125.683	136.496	122.65	29.656	25.442	26.0624	61.182	53.8794	61.5361
Plee_gene_11011	94.982	104.058	97.5263	18.657	19.5539	19.6371	24.7077	29.6102	36.8351
Plee_gene_11012	11.1918	9.02221	10.7217	6.75815	10.1914	10.743	9.73093	9.82262	8.45655
Plee_gene_11013	28.138	27.6818	28.0452	21.6279	19.4899	23.3434	26.7161	28.9833	30.0762
Plee_gene_11014	30.9	21.3483	22.4219	22.6326	21.6319	24.4694	37.9294	33.7194	32.7888
Plee_gene_11015	20.6574	17.7095	19.7233	17.2295	19.8627	22.1032	32.0653	32.2357	36.7392
Plee_gene_11016	26.3387	30.2044	35.6303	54.5647	40.5474	43.2753	75.968	54.6113	58.9923
Plee_gene_11017	162.302	160.674	157.367	118.433	111.685	106.865	116.287	95.86	84.6415
Plee_gene_11018	7.12991	4.26726	7.41132	8.7494	6.64903	5.36527	15.2466	9.88944	12.5241
Plee_gene_11019	6.27926	5.14497	6.9444	5.17476	5.07951	7.43089	10.3264	8.72305	8.34322
Plee_gene_1102	30.5172	36.6102	34.4801	41.772	41.2164	33.0183	63.0049	55.211	54.6365
Plee_gene_11021	14.2785	11.2822	14.1883	11.8154	12.9274	11.3871	21.7168	18.1544	17.4975
Plee_gene_11022	21.6596	20.267	19.7538	5.16094	5.40417	6.40314	13.647	14.8328	12.3014
Plee_gene_11023	66.7228	64.0738	58.1158	46.9266	48.3872	44.6929	48.9107	55.1142	54.5062
Plee_gene_11024	9.15525	7.04773	7.37926	13.483	11.8257	12.3078	8.35871	7.00902	6.6597
Plee_gene_11025	8.10249	9.54644	8.811	14.4	14.611	12.8269	13.2496	10.5141	11.1031
Plee_gene_11026	0	6.65693	0	0	23.3679	0	0	17.0259	0
Plee_gene_11027	9.48735	3.52218	6.35178	15.6886	16.4927	17.6624	19.0865	5.25061	22.3488
Plee_gene_11028	42.6892	32.807	38.4025	6.46885	9.00305	9.73679	11.7018	11.7948	13.0424
Plee_gene_11029	16.1454	16.0736	18.0906	18.3895	18.606	18.2739	22.2119	20.2594	19.8393
Plee_gene_1103	45.1999	34.6891	42.8019	28.7252	23.8342	25.8606	62.0578	61.5424	68.6264
Plee_gene_11030	33.758	22.8776	19.0877	8.97899	7.47962	9.4263	8.9827	8.94891	6.85072
Plee_gene_11031	39.1454	36.4118	38.2785	21.4363	21.992	17.3896	15.1955	15.1195	12.9025
Plee_gene_11032	31.67	29.2083	29.1445	55.6498	63.6546	61.0554	235.354	218.904	227.413
Plee_gene_11033	170.289	173.562	166.471	68.5241	65.524	65.499	164.802	176.289	170.875
Plee_gene_11034	58.0622	48.7877	61.4715	52.0501	57.7026	31.5794	50.5839	47.5052	41.2887
Plee_gene_11035	12.0698	12.2396	10.8034	31.2682	33.2089	33.4955	14.9626	11.8911	16.0812
Plee_gene_11036	10.2381	8.60243	11.0367	27.5024	24.6209	28.0919	27.9448	25.8665	26.1029
Plee_gene_1104	60.0694	56.5926	54.3406	3.36871	3.84004	2.78636	5.34081	8.95313	9.0339
Plee_gene_11040	0	0	0	0.113333	0	0.140612	0	0.150605	0
Plee_gene_11041	46.4172	45.4808	42.2436	30.3885	34.8004	31.8621	42.0864	41.2692	36.4714
Plee_gene_11042	39.4946	34.8557	37.4356	66.3246	64.6014	63.9524	70.4228	64.6121	68.9453
Plee_gene_11043	346.402	337.27	340.601	95.8904	85.6354	92.4313	91.2288	89.4762	87.6127
Plee_gene_11044	74.0073	76.3412	76.0094	43.1014	39.4569	37.4512	135.695	115.189	114.156
Plee_gene_11045	28.1557	21.2357	26.1915	28.7878	33.1194	31.5278	31.2987	20.1902	23.2071
Plee_gene_11046	1.22883	0.74296	0.965981	1.35845	2.11902	1.15318	13.8149	12.1613	12.2133
Plee_gene_11047	24.7312	22.429	23.7535	54.1042	46.5836	47.7028	11.8058	18.2038	19.2835
Plee_gene_11048	18.0228	17.3908	17.3603	9.54146	8.9832	9.88254	23.0989	21.3724	21.2922
Plee_gene_11049	104.041	118.874	112.405	527.365	580.286	729.994	74.2463	69.421	53.3706
Plee_gene_1105	105.974	101.597	103.413	99.3871	121.638	109.229	63.9312	52.2938	55.6735
Plee_gene_11050	24.501	23.8967	21.4434	124.181	102.716	130.663	10.8819	25.0711	22.3439
Plee_gene_11051	5.64879	4.76554	4.88173	11.3733	10.4553	10.5073	14.178	11.254	13.4103
Plee_gene_11052	1.5729	1.26799	0	0.732133	0	0	0	0	0
Plee_gene_11053	0.506299	0.5442	0.868365	3.69209	2.95502	4.1909	0.934069	0.521946	0.346293
Plee_gene_11054	206.709	210.403	201.57	75.2333	73.5416	76.3098	72.4235	67.8186	72.7358
Plee_gene_11055	12.325	10.882	8.38844	8.74189	7.78515	9.49025	64.5606	60.6252	69.8478
Plee_gene_11056	0	0	0	0	0.1405	0	0	0	0.0679178
Plee_gene_11057	1.93231	2.14187	1.76755	0.854455	0.717688	0.446365	1.47053	1.61354	1.04079
Plee_gene_11058	9.60551	11.2522	7.03604	17.6047	11.1488	12.4812	7.89146	11.5115	12.1645
Plee_gene_11059	15.4985	18.6377	16.7692	18.3033	15.2914	15.1639	13.7353	11.4087	13.9953
Plee_gene_1106	6.49602	5.58584	7.32861	26.7696	26.379	20.2078	21.0927	19.8224	21.4156
Plee_gene_11060	95.8487	112.93	87.1139	52.6221	57.3766	51.0948	0	39.5244	0
Plee_gene_11061	43.128	43.2036	43.5116	26.5694	32.9789	27.8366	19.3066	21.5766	24.0758
Plee_gene_11062	0	0	0	0	0	0	0	0	0
Plee_gene_11064	0	0	0	0	0	0	0	0	0
Plee_gene_11065	18.2201	22.1566	19.5385	7.66632	8.84817	6.89587	26.635	21.1391	24.396
Plee_gene_11066	6.20882	2.5026	4.73284	18.785	13.1774	19.7208	9.30689	3.84042	5.30831
Plee_gene_11067	7.52469	5.67463	5.27332	18.0774	17.2581	13.1767	7.38895	5.10476	7.22192
Plee_gene_11068	1.89051	1.21922	3.45862	2.46391	4.41358	1.74683	7.32436	7.4839	5.81872
Plee_gene_11069	0	0.278067	0	0	0	0	1.67047	0	0
Plee_gene_1107	23.3478	21.7605	23.9329	24.6714	22.7333	21.9992	17.6831	17.1272	15.9271
Plee_gene_11070	24.552	21.777	21.2425	26.7064	26.8901	27.0686	14.488	13.8059	12.6956
Plee_gene_11071	171.896	139.931	161.863	132.307	118.032	134.955	394.08	316.195	265.112
Plee_gene_11072	36.8986	26.7834	30.246	32.8457	31.1126	31.0413	87.8964	74.2294	42.6327
Plee_gene_11073	42.3037	29.9258	32.7882	48.038	50.9177	51.5662	111.078	95.4468	110.98
Plee_gene_11074	1.10595	1.33733	0.772785	3.77506	5.28125	3.47729	3.4006	3.57239	2.89966
Plee_gene_11075	23.1048	20.954	23.3701	12.9261	12.1413	12.7015	65.3222	64.5856	59.1472
Plee_gene_11076	9.79084	7.98908	8.82857	24.1204	19.6816	22.3411	20.0456	18.4636	20.0899
Plee_gene_11077	0	0	0	0	0	0	0	0	0
Plee_gene_11078	10.4356	10.6072	8.9924	22.1048	25.5988	22.4468	18.6248	22.5453	19.9388
Plee_gene_11079	55.8668	59.5335	53.7351	39.9548	37.1485	44.8638	60.7131	54.5777	61.7447
Plee_gene_1108	11.3903	10.1347	9.13291	24.0231	24.8264	26.4754	10.071	7.25003	6.93398
Plee_gene_11080	105.483	105.284	108.558	36.7459	41.1731	36.4377	288.081	274.578	280.408
Plee_gene_11081	25.444	24.2409	24.6172	13.2513	13.5004	13.6664	13.2946	10.6756	12.1395
Plee_gene_11082	38.166	42.9655	45.513	9.24139	9.2048	7.5696	12.1355	12.8767	13.4477
Plee_gene_11083	4.05232	3.69023	4.03285	15.3692	15.9269	13.9547	16.7174	12.2542	11.7026
Plee_gene_11084	3.55069	1.45254	3.75693	13.0245	15.7466	16.037	11.6592	7.21158	12.5053
Plee_gene_11085	5.94754	5.94368	6.6881	46.0329	48.5093	50.7542	14.0785	8.69536	12.5064
Plee_gene_11086	88.0927	93.5894	90.7999	62.7543	66.2958	61.1467	40.6305	37.1684	38.7713
Plee_gene_11087	85.8625	81.1551	78.6835	80.9749	81.8722	78.6185	63.5352	60.1909	56.94
Plee_gene_11088	78.1576	87.6325	78.9622	113.602	112.598	110.541	68.3492	73.5711	71.6841
Plee_gene_11089	226.105	87.174	101.165	6415.32	6447.04	6063.25	476.083	608.067	393.346
Plee_gene_1109	22.1982	23.9026	22.2997	23.0268	28.2676	23.0751	28.5211	33.5418	29.1186
Plee_gene_11090	0.4133	1.28512	1.41772	12.8618	16.541	15.1392	3.02275	2.70252	3.08934
Plee_gene_11091	36.8649	33.1564	38.8459	23.4175	24.3927	22.6253	46.5081	44.6214	49.1682
Plee_gene_11093	612.936	647.394	633.398	35.565	33.7559	38.4019	34.393	33.8145	27.3054
Plee_gene_11094	160.338	158.007	154.927	32.2082	41.5667	44.3614	67.9065	64.6719	67.0822
Plee_gene_11095	45.3236	43.8575	41.17	61.6727	56.6434	60.4656	71.235	70.819	70.317
Plee_gene_11096	109.02	111.162	104.328	89.6535	83.1445	78.121	88.9449	77.3374	84.4005
Plee_gene_11097	3.68649	2.18879	2.15443	10.7423	10.3203	10.1919	11.141	10.0186	8.38081
Plee_gene_11098	7.31262	9.03718	8.08528	17.0831	17.0208	17.6491	12.4092	12.7161	12.8107
Plee_gene_11099	11.7807	9.91829	12.3209	13.0257	13.4401	11.6563	13.352	13.0815	12.3339
Plee_gene_1110	101.776	99.683	100.834	42.3489	43.9785	39.2952	46.2748	44.83	43.9028
Plee_gene_11100	12.3893	12.9187	11.3945	14.0409	12.8615	11.0433	12.298	11.3284	16.5794
Plee_gene_11101	9.1796	8.39726	10.4217	41.334	41.4521	45.7936	97.5588	81.4246	99.6556
Plee_gene_11102	16.4718	11.8345	15.5369	22.6961	24.0634	24.1218	24.1216	22.3769	22.9059
Plee_gene_11103	27.2885	24.1619	24.9358	44.9957	45.4156	47.049	47.5302	50.2179	49.9362
Plee_gene_11104	24.7637	34.2225	26.526	2.40667	3.68192	3.22167	1.12961	0.673292	0.558383
Plee_gene_11105	73.5993	88.5767	74.1078	34.501	34.8045	38.183	26.001	25.6141	23.5633
Plee_gene_11106	252.432	231.994	239.669	179.147	157.982	109.344	83.9435	70.3858	71.3604
Plee_gene_11107	40.4791	33.5643	38.4444	9.53619	10.8704	12.1177	18.4032	15.4316	14.9168
Plee_gene_11108	20.8842	18.7063	20.509	24.5796	28.3514	24.8457	36.0561	33.3225	35.9035
Plee_gene_11109	227.284	232.041	225.17	174.101	181.268	170.589	99.243	112.468	108.927
Plee_gene_1111	704.387	734.605	769.242	728.154	576.034	667.442	573.666	535.099	534.985
Plee_gene_11110	18.5602	19.5904	19.2437	10.4695	15.6064	15.442	14.3641	12.5505	12.2643
Plee_gene_11111	13.8119	8.91244	12.9914	31.0187	29.8339	33.8156	67.2915	60.39	62.3685
Plee_gene_11112	2.8943	4.34462	3.87997	6.87536	6.77822	5.18729	5.10952	7.16099	4.40293
Plee_gene_11113	32.7833	29.5559	31.9021	12.8245	14.295	13.6454	39.2086	35.9177	38.4199
Plee_gene_11114	113.442	118.119	115.081	15.1075	17.3868	17.3921	36.5969	41.4065	38.342
Plee_gene_11115	92.8572	96.1675	91.8606	39.6915	40.7126	34.446	51.2509	53.2913	48.8802
Plee_gene_11116	35.1324	35.3893	34.2006	32.706	32.1514	27.6973	61.5452	65.8706	63.6893
Plee_gene_11118	8.36933	6.63979	7.29114	16.943	19.0315	17.4919	21.1388	19.3924	20.1716
Plee_gene_11119	8.81102	7.27355	7.96294	8.11293	9.18679	9.77679	7.66631	7.9489	7.81599
Plee_gene_1112	48.2038	52.8574	48.7789	38.916	31.1013	35.8318	73.563	70.6949	75.125
Plee_gene_11121	49.1532	42.2662	52.4557	204.942	210.223	223.991	98.9264	96.9222	98.7185
Plee_gene_11122	37.8852	28.3476	34.7487	207.31	217.74	220.744	73.7299	74.0476	69.2575
Plee_gene_11123	16.5569	10.0104	8.67688	24.7256	21.9623	16.3344	7.63642	8.10756	4.95442
Plee_gene_11124	70.6969	65.6475	59.9494	28.6882	27.375	24.6817	55.9048	45.8853	53.1829
Plee_gene_11125	2752.58	2884.67	2900.05	14482.5	12393.3	13097.3	2189.98	2170.8	2234
Plee_gene_11126	15.7514	15.7598	14.4338	17.8874	13.87	17.6767	26.8956	25.5665	26.9336
Plee_gene_11127	46.2969	36.3896	43.1988	24.1434	25.5503	25.7448	29.3385	26.4471	29.8079
Plee_gene_11128	75.6532	77.8709	85.3627	71.0912	65.1629	62.8606	171.114	154.925	163.711
Plee_gene_11129	311.409	309.327	282.1	127.533	168.26	128.195	268.537	272.257	205.62
Plee_gene_1113	56.5262	69.1962	60.8861	23.896	30.0406	29.2271	71.4125	68.9143	73.0286
Plee_gene_11130	30.0983	23.7895	23.9097	28.909	27.533	26.4016	46.4261	42.4624	39.2497
Plee_gene_11131	22.5478	16.2011	18.402	60.3097	60.6565	58.6592	72.5335	62.6258	73.4502
Plee_gene_11132	4.24684	4.39568	2.45792	13.3248	10.905	12.6564	6.3115	4.99426	5.8632
Plee_gene_11133	139.087	109.487	129.764	3.60771	4.56523	3.86009	6.49372	6.50951	6.05512
Plee_gene_11134	1.5729	1.34724	1.57367	14.6427	17.0043	13.3982	5.44095	4.25647	2.92488
Plee_gene_11135	21.1508	19.332	22.481	33.2788	26.5545	29.7623	16.6938	15.8466	15.4343
Plee_gene_11136	10121.5	10758.4	10214.6	463.378	449.26	463.564	4337.51	3697.86	4183.29
Plee_gene_11137	55.6156	47.4232	51.5899	46.6699	59.6833	56.9982	93.9702	83.4336	95.9556
Plee_gene_11138	22.258	16.9464	21.0671	48.3484	53.4071	54.7011	78.3634	66.3902	71.4251
Plee_gene_11139	23.5802	26.6663	24.5316	54.3535	61.6763	54.8541	32.2597	33.608	35.3003
Plee_gene_1114	3.26113	3.00994	1.29698	14.2555	16.4506	17.6867	5.62406	5.14518	3.24879
Plee_gene_11140	42.1019	28.0484	30.9555	53.0413	50.6312	53.2052	124.558	114.992	125.624
Plee_gene_11141	70.8484	73.2371	80.234	95.3036	107.199	102.973	142.121	129.162	129.724
Plee_gene_11143	91.9109	77.6281	81.2382	59.3038	62.4148	62.9976	99.6993	99.8128	99.1101
Plee_gene_11144	5.79775	3.32979	3.1944	7.85827	8.47957	6.8352	13.7375	13.1926	11.1568
Plee_gene_11145	17.0268	20.8054	19.2455	15.5783	15.3764	16.6794	13.7711	19.2529	16.3175
Plee_gene_11146	26.6366	26.5709	30.1938	16.5907	21.0676	21.1152	65.9702	65.8087	65.0759
Plee_gene_11147	31.4005	29.6894	29.8285	22.9461	21.8616	22.9525	26.8863	23.7057	23.3006
Plee_gene_11148	43.3531	48.8175	41.2527	35.9661	29.9401	33.382	58.3542	62.3877	52.8495
Plee_gene_11149	23.1309	30.7673	24.2442	28.3522	19.6369	17.8108	26.6713	27.1842	26.4999
Plee_gene_11150	46.7275	49.8137	54.8887	28.287	30.077	35.6853	55.8228	40.7484	47.1543
Plee_gene_11151	36.7678	28.8164	27.9494	53.2357	52.8112	49.9027	60.631	54.0307	58.6276
Plee_gene_11152	63.0306	63.2762	60.7642	22.0706	19.5273	23.7671	45.1652	43.7336	43.5549
Plee_gene_11153	27.3222	20.7516	22.3891	32.7041	33.6983	31.3097	62.545	55.9687	50.7587
Plee_gene_11154	72.8823	62.8527	57.9855	131.91	118.71	124.272	84.9914	68.6067	78.53
Plee_gene_11155	90.3444	90.9073	83.7929	945.874	950.27	967.283	71.272	63.5204	69.0168
Plee_gene_11156	32.4675	35.9506	31.1806	44.9519	54.9184	42.8074	90.5783	78.839	86.4827
Plee_gene_11157	59.958	65.684	60.557	55.5696	62.5926	63.8302	142.028	130.597	149.56
Plee_gene_11158	39.616	48.614	44.4587	66.7935	80.6542	81.6839	91.9683	89.3042	98.2988
Plee_gene_11159	35.0865	28.8264	30.2308	25.7824	25.0805	25.3407	35.8149	20.817	20.0217
Plee_gene_1116	3.80753	2.38144	2.73976	4.40013	3.93599	3.75321	6.31296	5.11629	4.64721
Plee_gene_11160	1061.17	859.939	862.342	875.675	977.33	875.523	1360.98	1041.38	1299.09
Plee_gene_11161	59.9145	60.8671	57.2002	13.9712	11.7284	16.259	9.49752	12.0894	11.6971
Plee_gene_11162	29.8909	30.5299	29.4493	23.0311	23.8283	24.0077	29.5137	30.0668	31.6716
Plee_gene_11163	51.4218	50.9633	48.0748	107.004	91.4815	89.0884	44.3647	60.9938	47.7911
Plee_gene_11164	5.28427	4.14475	3.75591	4.03294	6.31483	4.06889	2.23962	2.53239	2.39324
Plee_gene_11165	19.2185	17.0635	19.8481	35.4524	34.4917	35.393	29.1655	26.6235	26.2594
Plee_gene_11166	143.053	139.76	144.189	26.2378	28.881	24.0512	298.85	290.794	295.022
Plee_gene_11167	108.049	106.739	101.466	20.4687	19.7465	17.8933	238.224	233.129	232.333
Plee_gene_11168	1.45639	0.587031	4.99578	0.677901	0.386374	0.841067	0.503792	58.1042	57.8999
Plee_gene_11169	363.078	390.549	358.132	273.807	266.094	280.141	105.744	110.968	111.558
Plee_gene_1117	2.71741	2.06177	2.19327	2.82734	3.56218	4.43099	5.52942	4.74589	4.7559
Plee_gene_11170	442.225	492.645	464.198	295.642	279.303	292.465	540.163	610.632	582.691
Plee_gene_11171	59.091	51.8682	69.7708	36.0082	33.5988	33.9085	40.0288	42.4818	42.1569
Plee_gene_11172	30.2907	28.3316	31.4734	28.027	30.3183	26.8958	30.0953	26.983	26.223
Plee_gene_11173	6.75856	6.83524	6.6038	6.86375	7.17207	8.65773	8.33146	5.01655	5.9254
Plee_gene_11174	19.1747	17.4334	19.1223	13.7233	11.6465	12.4264	14.338	13.5324	13.2382
Plee_gene_11175	0.632665	1.64775	1.39115	0.271832	0.413153	0.786939	2.49153	1.80614	1.94726
Plee_gene_11176	20.5715	21.8669	18.526	21.0149	22.4097	26.4936	30.9832	42.5647	33.4325
Plee_gene_11177	8.7567	7.19236	8.12339	26.3014	31.384	20.4188	50.2945	54.3683	42.8858
Plee_gene_11178	4.26987	4.22262	3.69006	16.7781	19.9158	18.838	24.2851	21.7737	18.2869
Plee_gene_11179	176.149	196.344	176.637	227.111	227.803	179.353	93.2735	98.7799	93.8596
Plee_gene_1118	0.266493	0.0716107	0.44014	0.303218	0.31422	0.8208	1.02428	0.989025	1.24553
Plee_gene_11180	6.85062	7.6764	9.0864	15.2422	14.4668	17.8822	13.555	12.2037	12.862
Plee_gene_11181	102.006	99.8363	93.4082	26.4757	19.7864	25.3065	23.1893	21.7199	27.5405
Plee_gene_11182	74.0638	66.4769	74.2092	263.888	266.981	263.687	249.069	216.07	268.302
Plee_gene_11183	1509.36	1349.36	1516.63	151.623	162.419	158.184	1346	1319.93	1370.03
Plee_gene_11184	230.194	224.282	239.333	408.99	385.526	373.791	127.116	133.021	136.917
Plee_gene_11185	16.1833	13.8471	12.9854	12.0921	11.449	12.8711	9.723	12.8199	10.4135
Plee_gene_11186	41.6411	43.587	46.3406	9.84236	13.2862	10.4975	18.607	16.2916	15.6996
Plee_gene_11187	135.417	126.865	135.542	85.1105	92.2372	89.7944	83.9947	78.846	87.3261
Plee_gene_11188	156.334	156.297	156.118	84.0174	82.2977	75.8537	110.708	101.682	102.679
Plee_gene_11189	184.324	174.348	185.468	194.473	198.21	181.671	163.229	164.178	115.987
Plee_gene_1119	1.48699	1.5983	3.21157	2.61476	1.57797	1.33581	4.11501	7.56251	3.05116
Plee_gene_11190	85.8383	88.5271	85.2633	58.7046	57.5038	57.3259	84.2684	70.2985	84.8682
Plee_gene_11191	4598.55	5027.92	5204.98	1574.6	1615.24	1637.56	13286.5	14861.2	13749.2
Plee_gene_11192	124.364	109.612	113.488	79.6085	84.4623	79.344	30.1547	43.6636	35.9686
Plee_gene_11193	26.441	27.1711	30.8975	17.9427	22.7142	15.4375	105.871	92.0188	105.329
Plee_gene_11194	51.9132	53.5994	53.5431	37.0108	43.2422	33.311	295.734	279.442	312.246
Plee_gene_11195	0	0.234465	0.399071	0	2.83951	0.470301	0.885362	1.87098	2.08877
Plee_gene_11196	18.9051	8.22972	10.8082	60.1898	37.7161	34.0632	31.9133	21.5162	27.9299
Plee_gene_11197	23.5427	14.6801	17.7111	328.143	344.606	339.417	14.4055	13.6422	14.8123
Plee_gene_11198	14.0115	7.83382	13.1785	15.7787	16.5475	16.1833	14.3841	15.3764	14.1433
Plee_gene_11199	4.07084	3.49115	4.15948	7.98251	8.27215	7.40287	10.786	9.32191	7.46437
Plee_gene_1120	3.63306	2.41193	0.977435	10.3454	10.6589	17.0316	67.4205	62.1286	59.4184
Plee_gene_11200	2.92085	2.03834	2.14342	4.87007	5.55145	5.63944	9.28943	6.09415	6.70895
Plee_gene_11201	5.84652	6.00545	6.09198	1.68988	1.70116	1.47035	3.22934	3.67465	3.99078
Plee_gene_11202	113.963	103.904	124.895	71.1796	78.434	83.6862	52.8981	52.2487	48.9347
Plee_gene_11204	108.654	67.0142	97.0233	49.7722	43.9247	49.0032	505.913	536.806	563.742
Plee_gene_11205	14.8364	9.91829	12.4128	15.1592	18.9442	15.6036	38.7209	44.1688	30.5667
Plee_gene_11206	36.4768	33.7156	37.1725	31.4689	36.6954	31.0752	52.5004	46.1918	71.2198
Plee_gene_11207	42.5994	31.2594	61.8228	8.13482	6.37518	6.308	60.455	78.3731	36.9812
Plee_gene_11208	6.28754	3.44154	4.05123	19.8173	18.9535	18.4824	17.5203	17.3169	15.7171
Plee_gene_11209	137.348	147.63	144.521	72.6904	62.8907	58.0697	66.0687	56.6371	64.549
Plee_gene_1121	115.038	121.394	117.558	49.2984	51.7719	54.2669	60.5676	61.4688	61.3239
Plee_gene_11210	20.4704	22.1115	18.8729	14.0853	12.4498	12.9431	25.6934	18.5173	21.1677
Plee_gene_11211	10.4433	10.0702	10.7909	13.8935	14.2653	13.921	10.3252	9.68382	11.4837
Plee_gene_11212	25.9906	24.5347	18.0156	27.7057	27.1521	27.8416	77.5149	71.3021	78.752
Plee_gene_11213	52.7707	37.4003	44.4479	33.1439	37.5643	38.9024	43.833	42.9819	40.0496
Plee_gene_11214	28.7357	21.9459	22.9133	26.399	42.5309	41.924	22.4962	17.3065	21.3353
Plee_gene_11215	12.7649	10.5576	11.5627	14.4143	15.094	14.3605	18.6259	15.135	14.3208
Plee_gene_11216	0	0	0	0	0	0	0	0	0
Plee_gene_11217	23.8922	21.0662	21.4376	51.2802	51.2362	50.4001	39.4871	42.8982	38.9814
Plee_gene_11218	11.6739	6.63711	10.3975	17.7314	18.3866	15.4704	23.8042	22.4985	27.6098
Plee_gene_11219	167.946	138.293	125.962	203.572	199.723	316.71	175.689	130.897	103.476
Plee_gene_1122	205.539	196.907	189.503	228.174	250.499	234.611	157.22	172.795	164.219
Plee_gene_11220	66.3879	52.1138	53.0723	171.333	178.402	110.67	68.3563	56.3424	87.4527
Plee_gene_11222	49.9628	43.0742	44.6975	74.5053	82.475	85.7592	124.182	127.05	123.403
Plee_gene_11224	340.937	338.243	338.862	399.36	405.683	405.235	886.148	821.415	904.417
Plee_gene_11225	162.131	134.363	142.465	120.428	129.058	124.984	105.418	95.1717	100.247
Plee_gene_11226	124.215	115.455	125.488	89.5578	83.9453	87.4935	50.7701	49.0521	53.4311
Plee_gene_11227	14.5087	13.5543	15.5041	23.7312	26.3321	23.3353	16.6981	17.613	19.8933
Plee_gene_11228	47.7488	34.1903	43.3562	56.7403	54.545	55.2581	30.4434	27.9132	34.868
Plee_gene_11229	3.58313	4.14762	5.04247	5.98707	6.33726	5.3058	10.4243	12.616	10.18
Plee_gene_1123	90.0613	78.9296	89.3801	12.399	11.2734	10.805	15.7963	17.2613	15.7794
Plee_gene_11230	0.578273	1.5539	1.76322	0.897222	0.409102	3.1169	0.80014	3.09995	2.76865
Plee_gene_11231	240.577	225.899	209.995	157.169	161.031	166.333	246.894	194.342	235.379
Plee_gene_11232	66.9581	60.2762	62.7549	50.0712	52.4517	51.0109	56.4197	52.5594	52.8966
Plee_gene_11233	43.1548	28.2073	26.4819	56.9265	68.2507	61.0059	111.125	105.123	109.063
Plee_gene_11234	19.2742	19.3443	19.4717	30.8418	29.0785	31.5599	32.7742	29.0148	31.6074
Plee_gene_11235	8.29742	7.96854	9.1574	6.44815	6.35497	6.20846	14.5758	15.7093	16.6924
Plee_gene_11236	17.668	18.2236	19.0104	34.2449	33.7481	29.9819	41.622	40.6872	44.1544
Plee_gene_11237	161.486	150.767	158.464	96.9296	101.395	106.205	103.345	106.338	109.714
Plee_gene_11238	121.673	117.753	118.526	116.863	116.719	113.722	207.098	189.297	197.544
Plee_gene_11239	6.60781	3.62749	4.07903	18.4166	18.025	20.2975	33.6554	27.0308	27.1173
Plee_gene_1124	1.69269	1.46952	0.446643	4.00007	3.45434	4.66207	2.88262	2.41616	5.07629
Plee_gene_11241	27.2463	28.9641	26.1327	20.2545	20.1228	20.6339	83.4095	72.8446	79.4576
Plee_gene_11242	7.2937	10.737	8.33973	5.01866	5.38431	4.39525	21.9393	20.3997	26.0278
Plee_gene_11243	1.7035	1.31605	0.73043	4.49324	3.23885	3.68916	2.16067	1.66834	2.18465
Plee_gene_11244	3.15729	3.23938	4.59466	61.3229	59.8514	55.5288	53.8138	54.149	51.2387
Plee_gene_11245	205.72	182.033	183.838	211.558	230.951	216.078	171.944	198.688	223.634
Plee_gene_11246	15.729	9.96275	30.1888	19.3492	25.6332	24.6553	20.9865	10.424	20.1716
Plee_gene_11247	3.64271	3.80245	4.80592	7.26047	6.73998	6.25706	9.11133	9.99483	10.6847
Plee_gene_11248	1.65499	2.29476	2.3465	6.03948	6.88449	6.34623	4.12193	5.24125	5.09383
Plee_gene_11249	7.07806	1.26799	5.84506	11.7141	12.1012	12.7169	9.79371	7.78326	3.22745
Plee_gene_1125	13.2756	13.6823	14.0266	29.8798	27.284	28.5316	62.3152	57.1687	54.9977
Plee_gene_11250	51.6623	54.977	55.0267	67.5462	56.5691	55.4893	52.133	53.8356	54.3535
Plee_gene_11251	0.60393	1.51466	0.613816	1.06197	1.13934	0.69754	0.649943	0.747113	1.92766
Plee_gene_11252	0	0	0	0.946724	0.539592	0.587297	2.11071	0.419357	1.39114
Plee_gene_11253	76.2685	73.3853	78.3953	15.4874	13.2981	12.5606	23.1191	19.6898	23.4227
Plee_gene_11254	10.4562	8.28514	10.5252	4.07665	4.078	2.06444	8.77972	7.51792	5.40965
Plee_gene_11255	81.8144	66.0015	73.5498	81.846	78.3498	88.1576	160.224	144.665	152.461
Plee_gene_11256	10.419	7.5894	6.16997	38.4771	39.5354	43.8264	19.3412	17.2922	19.1998
Plee_gene_11257	23.3528	25.1333	22.481	16.0621	19.0759	18.7232	11.7147	9.3816	10.0858
Plee_gene_11258	67.9305	67.4589	67.2593	34.6616	37.3509	40.0343	32.3937	37.3787	35.0117
Plee_gene_11259	5.89838	5.5097	6.5302	3.22487	3.27866	3.89294	2.72048	2.54809	2.40138
Plee_gene_1126	28.6637	23.8618	19.5165	17.5658	17.8836	17.7179	8.47035	9.17669	8.12774
Plee_gene_11260	9.38272	11.0607	8.89536	9.56865	9.1062	12.3074	14.7441	13.4737	14.2701
Plee_gene_11261	8.50914	9.50989	9.36095	11.5221	11.4924	10.4237	22.8342	16.7468	18.1875
Plee_gene_11262	8.79219	9.0411	7.83669	6.05815	4.33447	5.43732	8.71702	11.6475	8.31012
Plee_gene_11263	6.54184	5.56185	6.94868	9.81724	13.8462	13.295	14.6411	13.7534	12.9465
Plee_gene_11264	148.101	146.266	141.484	59.2869	56.2427	55.291	40.8071	42.5647	54.1563
Plee_gene_11265	44.5578	39.6715	48.1546	29.7835	27.4074	30.0993	36.7023	39.1466	41.0593
Plee_gene_11266	76.9405	74.705	76.0811	26.0575	25.0576	24.8119	85.4471	76.922	85.4361
Plee_gene_11267	139.323	124.523	126.375	70.6327	66.0791	63.3831	107.683	93.7344	85.9004
Plee_gene_11268	4.20159	3.03969	4.31143	4.66359	7.20244	7.34148	6.26082	4.13152	5.80278
Plee_gene_11269	49.9958	42.9304	44.7051	44.6601	44.1129	46.1962	53.3213	45.5876	58.5552
Plee_gene_1127	41.1658	39.1293	46.3671	3.43188	7.82408	4.96755	4.25074	6.84075	2.52145
Plee_gene_11270	34.9192	35.2493	34.0728	12.2976	13.4748	13.6016	21.2537	22.1691	29.3118
Plee_gene_11271	117.312	134.724	151.372	57.9606	63.9836	76.453	121.515	120.803	143.218
Plee_gene_11272	193.588	238.967	224.81	1323.47	1208.52	1224.53	975.186	815.745	975.994
Plee_gene_11274	5.41066	3.44027	4.18251	5.81734	4.4478	5.01706	2.95245	3.48814	2.65827
Plee_gene_11275	471.006	471.837	487.912	449.739	441.588	432.965	608.37	633.191	612.462
Plee_gene_11276	5.64053	9.15912	6.44947	5.40098	5.72911	6.51482	3.01036	2.79113	4.38153
Plee_gene_11277	6.05914	5.18359	4.66587	4.71973	3.14931	4.9988	3.07978	2.44757	1.64925
Plee_gene_11278	17.5954	17.6301	18.4084	25.5981	27.7434	29.7025	8.67398	6.69755	6.43152
Plee_gene_11279	15.3813	14.8075	13.509	31.1281	28.1028	31.5143	54.1628	45.281	52.7846
Plee_gene_1128	259.459	279.919	291.852	148.878	144	138.483	108.333	86.6495	93.8338
Plee_gene_11280	16.592	18.0372	17.9543	22.7342	21.8083	20.0886	24.6197	19.7553	21.632
Plee_gene_11281	82.7859	80.5219	80.5229	41.8481	41.5387	41.736	74.8543	66.7031	73.7485
Plee_gene_11282	9.49927	10.3291	11.1647	10.8175	11.112	11.7882	12.2269	11.2048	11.015
Plee_gene_11283	716.635	763.265	715.025	409.785	427.849	414.472	455.55	396.057	459.192
Plee_gene_11284	57.5795	45.8513	53.7938	14.3812	17.8836	17.8426	444.992	412.617	442.334
Plee_gene_11285	72.0465	80.3347	78.9915	80.6099	87.8869	86.1691	149.067	135.274	128.628
Plee_gene_11287	41.6247	42.8347	43.8237	15.0597	12.611	17.6065	21.8671	23.2451	22.7249
Plee_gene_11288	0	0	0	0	0	0	0	0	0
Plee_gene_1129	12.0737	8.483	10.3539	15.0294	12.3716	15.0006	4.4064	5.92651	6.22194
Plee_gene_11291	246.768	262.868	255.775	164.385	152.899	137.281	146.598	145.477	175.531
Plee_gene_11292	510.8	516.546	479.52	387.116	325.899	362.66	349.037	385.758	342.917
Plee_gene_11293	13.6208	12.9854	11.1051	14.4442	13.9514	17.3736	13.9301	12.7474	15.554
Plee_gene_11294	14.3246	14.7177	10.277	2.09181	3.27866	5.19059	3.10912	7.2968	3.74615
Plee_gene_11295	83.9304	87.2166	81.5843	79.8065	80.4282	80.5186	47.8277	39.4263	48.8022
Plee_gene_11296	37.1202	33.8947	34.7975	11.8543	10.1559	11.9788	66.9315	67.1722	64.9927
Plee_gene_11297	55.7354	47.9629	61.7739	16.0751	15.4214	14.0202	79.0121	76.9866	65.4261
Plee_gene_11298	7.44212	9.44504	6.95704	7.20899	8.59115	7.43409	11.689	7.838	9.38933
Plee_gene_11299	13.7033	10.78	11.6568	12.079	15.3847	11.5456	34.8074	34.5595	31.5138
Plee_gene_1130	252.737	254.174	236.255	345.767	297.789	327.007	357.124	368.82	360.521
Plee_gene_11300	14.7836	12.743	11.4299	25.1986	25.5291	24.9693	23.7469	22.87	24.2491
Plee_gene_11301	182.23	185.305	178.49	108.837	89.6181	84.8913	140.223	127.653	141.336
Plee_gene_11302	190.059	206.576	202.329	30.2005	35.1214	31.4139	64.3846	54.726	73.2901
Plee_gene_11303	101.149	94.3351	91.0075	54.2484	57.5651	56.088	63.9148	58.3158	64.4032
Plee_gene_11304	16.06	12.9074	15.0244	5.30072	7.28182	5.28373	12.5923	29.3799	32.0049
Plee_gene_11305	2.23228	1.5919	2.06158	1.03905	1.36665	1.68581	3.68274	1.91183	2.81874
Plee_gene_11306	10.9173	11.0012	11.6739	10.1162	11.478	10.4496	6.3641	6.75283	6.06703
Plee_gene_11307	8.51989	6.33993	8.9924	7.32133	6.95474	5.29872	1.81365	0	2.68954
Plee_gene_11308	42.8179	47.9017	39.4667	87.0425	59.3471	64.594	55.0141	58.3744	47.067
Plee_gene_11309	26.8511	22.7159	19.6353	23.9668	26.6452	24.0822	79.5098	71.9076	76.5158
Plee_gene_1131	38.7614	35.1012	36.0055	97.4715	102.559	98.3012	97.2353	102.761	97.8644
Plee_gene_11310	98.3064	67.3618	86.5519	7.32133	13.5617	17.0316	8.16143	6.08067	5.04289
Plee_gene_11311	9.29925	7.46084	6.43038	15.8711	17.1519	15.9575	18.3816	15.2838	15.4013
Plee_gene_11312	22.2398	15.59	18.0585	30.9056	25.6527	29.0375	39.2462	25.9176	37.6977
Plee_gene_11313	31.6638	35.4778	31.3689	84.0676	86.8533	86.7424	29.2609	25.7368	32.2511
Plee_gene_11314	15.6052	8.01956	10.2031	28.2996	30.3562	32.4235	65.6045	63.6457	60.668
Plee_gene_11315	616.649	563.389	543.632	617.322	536.779	578.043	437.749	519.621	462.112
Plee_gene_11316	51.5012	51.3351	47.3812	33.4841	32.2546	34.9275	35.8446	32.5579	31.6074
Plee_gene_11317	25.274	22.7858	22.9422	25.5308	26.428	27.5223	24.9261	21.246	22.7922
Plee_gene_11318	15.3515	14.2522	15.1792	37.4267	34.8516	38.1145	22.3732	19.8862	22.108
Plee_gene_11319	0	0	0	0	0	0.0671858	0	0	0.0596792
Plee_gene_1132	16.5612	14.2385	15.9046	16.3287	19.3492	16.6783	18.9079	16.0974	15.7355
Plee_gene_11320	25.2954	24.3699	21.5036	33.5682	28.3687	33.4349	32.9038	29.5621	28.1445
Plee_gene_11321	198.009	181.277	202.452	27.405	26.1088	27.6725	118.928	126.531	126.32
Plee_gene_11322	46.527	44.1397	41.8264	60.1457	53.9609	55.3494	178.6	168.764	174.868
Plee_gene_11323	24.3308	18.8877	21.4506	135.75	135.27	135.969	14.2825	12.7694	13.6158
Plee_gene_11324	6.20351	3.76291	4.71339	4.90973	5.36079	6.04479	9.22669	7.69927	9.39129
Plee_gene_11325	99.3987	92.2812	95.919	90.7032	88.557	85.5365	126.351	116.208	127.305
Plee_gene_11326	5.80169	3.9408	4.66819	7.40135	6.44168	7.6937	10.7035	8.6392	7.44034
Plee_gene_11327	8.57175	4.9716	7.08394	12.1671	13.6893	12.547	10.9602	11.0239	10.8839
Plee_gene_11328	3.58602	2.64164	3.88823	5.06507	5.38008	6.42702	2.39539	1.98865	4.18655
Plee_gene_11329	37.5433	40.5569	38.0956	37.1864	34.3174	34.2687	45.4849	41.1064	40.617
Plee_gene_1133	51.841	52.061	52.3715	57.0351	63.9992	67.8713	32.1974	27.511	28.8597
Plee_gene_11330	210.698	215.747	209.264	312.249	318.257	298.378	166.206	146.299	173.716
Plee_gene_11331	98.4245	105.475	98.4979	51.0625	45.2998	48.691	59.4747	56.6068	58.758
Plee_gene_11332	42.7419	59.9537	52.7815	93.9041	78.014	105.645	88.7112	98.3482	106.12
Plee_gene_11333	83.3017	46.7153	75.7255	84.2917	79.0644	66.9312	111.683	129.934	110.944
Plee_gene_11334	94.4013	83.7597	86.5697	25.1219	24.802	25.424	72.0711	65.7818	65.1988
Plee_gene_11335	390.083	384.087	385.667	523.275	589.152	573.423	401.239	354.511	379.76
Plee_gene_11336	604.051	596.183	584.958	92.9868	84.9651	75.1488	556.113	516.93	588.702
Plee_gene_11337	17.7114	18.8102	17.6132	12.767	13.2083	14.5637	91.5069	93.5519	91.6556
Plee_gene_11338	3.95956	2.20136	2.18565	3.05056	3.18759	3.154	4.53413	4.22269	4.62265
Plee_gene_11339	86.7554	87.3722	99.7595	72.7558	87.1081	67.5587	77.1935	102.459	74.1305
Plee_gene_1134	121.515	111.972	115.76	50.9151	46.2358	50.6776	98.337	86.3482	94.8379
Plee_gene_11340	6.01311	5.58092	5.78988	6.07656	5.24754	4.20364	3.06533	5.04072	4.18043
Plee_gene_11341	70.3565	58.4268	59.0678	54.1922	78.7522	70.7981	78.9471	99.1984	76.1378
Plee_gene_11342	3.06144	2.35828	1.71136	14.3133	16.5325	14.6939	15.7204	18.1789	18.7058
Plee_gene_11343	22.4061	20.3223	20.3665	5.18292	3.88364	4.40686	3.60934	2.72125	3.49508
Plee_gene_11344	4.0068	3.30518	2.98326	0	0.79106	0.322874	23.4657	27.4351	22.944
Plee_gene_11345	4.10128	3.32626	3.5242	189.906	169.894	175.383	9.56122	8.4253	7.82892
Plee_gene_11346	68.988	73.3521	70.6168	70.2794	67.5325	63.017	90.5759	79.7998	80.2413
Plee_gene_11347	42.295	43.5309	40.2534	21.474	20.4042	20.8492	17.8223	16.7769	16.8679
Plee_gene_11348	1.62341	0.945173	1.64998	28.7984	34.5504	31.6673	31.3229	34.2526	29.7947
Plee_gene_11349	3.38988	1.63964	0	22.0902	23.0226	2.34919	3.75238	0.838713	0.695572
Plee_gene_1135	88.6325	74.5014	81.5001	42.1519	44.1285	43.3226	71.2653	69.062	65.4542
Plee_gene_11350	0.468126	0.566065	0.535262	13.6186	13.5369	12.3006	14.8978	14.4778	17.0498
Plee_gene_11351	1.81134	1.53985	1.2615	10.6386	9.26133	9.96601	8.20244	6.90569	7.23068
Plee_gene_11352	28.5922	32.5056	28.6157	42.2528	37.2019	38.0276	48.8302	42.0494	48.4802
Plee_gene_11353	33.7661	38.9354	47.4056	17.1096	20.8642	20.7341	53.2267	59.2204	54.8141
Plee_gene_11354	24.3986	20.2179	21.2773	18.4186	19.1556	17.3088	16.3229	14.9766	15.4066
Plee_gene_11355	22.7254	14.6662	18.1746	16.8771	18.1546	22.1927	16.6938	12.3982	11.7886
Plee_gene_11356	230.406	204.562	233.24	654.916	585.502	554.947	743.03	845.213	745.718
Plee_gene_11357	1.50993	1.11363	1.98362	0.328982	0.37501	0.148424	0.755688	0.635887	0.758082
Plee_gene_11358	49.9814	46.4464	40.0211	34.126	38.2893	38.4303	52.4165	51.14	57.8547
Plee_gene_11359	33.1043	33.6121	43.5647	25.2967	27.3867	30.2646	31.5317	21.7881	28.9114
Plee_gene_1136	86.1028	88.5404	81.3968	136.959	128.783	111.978	197	249.936	239.972
Plee_gene_11360	153.114	160.468	159.575	63.6032	61.9236	67.0342	147.309	136.626	144.88
Plee_gene_11361	22.9382	19.514	17.0421	5.41228	3.81389	4.39525	5.4117	6.01529	5.96471
Plee_gene_11362	2.91587	2.88789	2.85776	1.62869	0.707261	1.05846	1.49857	2.06124	1.62398
Plee_gene_11363	0.441826	0.356176	0.505191	0	2.34429	1.02062	2.1397	0.819866	0.679941
Plee_gene_11364	2.97526	2.37376	3.08632	10.3367	10.0903	11.691	6.15396	5.00873	4.87768
Plee_gene_11365	44.5702	43.7703	45.282	25.5335	27.5467	26.3455	30.5933	30.122	29.7908
Plee_gene_11366	10.3909	6.42205	6.96562	10.3561	10.6591	12.2604	12.3761	12.7537	12.4583
Plee_gene_11367	2.75078	2.33567	2.96481	7.75583	7.28573	6.61472	3.72818	3.65398	3.9441
Plee_gene_11368	0	0	0	0	0	0	0	0	0
Plee_gene_11369	0	0	0	0	0	0	0	0	0
Plee_gene_1137	69.0413	71.4461	68.0483	77.2964	80.0062	72.2315	143.244	120.117	136.081
Plee_gene_11370	31.1048	35.8478	36.0047	31.4589	32.1928	33.8858	26.7797	26.983	23.087
Plee_gene_11371	19.5146	12.8928	21.8099	18.5765	18.6844	16.7774	26.5957	21.7815	22.8812
Plee_gene_11372	76.5113	70.5256	71.1027	66.5447	54.344	76.9283	12.8643	16.7808	20.1716
Plee_gene_11373	15.0504	11.9224	16.1147	75.4	71.6399	75.964	58.3819	47.892	56.9445
Plee_gene_11374	119.57	126.712	119.98	24.9681	21.4312	21.3512	53.5224	39.1278	42.755
Plee_gene_11375	93.5993	93.0557	95.0992	12.3033	13.6021	11.919	11.8739	11.691	11.8875
Plee_gene_11376	104.383	108.401	109.101	22.3512	23.7015	22.2721	44.5067	39.8919	44.7765
Plee_gene_11377	2.88077	3.01901	1.23522	7.44202	7.56614	7.73597	8.57	5.70202	5.61553
Plee_gene_11378	2.56092	1.79809	1.41687	12.7662	11.6594	14.6939	4.22931	6.54055	4.83101
Plee_gene_11379	93.3911	74.5662	87.3694	56.5739	55.0056	62.4492	85.9423	112.769	111.402
Plee_gene_1138	9.48617	6.79278	6.80692	15.1623	13.9282	13.6498	7.94389	8.98169	8.7537
Plee_gene_11380	56.763	58.5548	54.8208	21.587	20.9335	26.2547	19.432	15.9188	16.9548
Plee_gene_11381	20.8685	22.6625	22.6782	18.4639	24.1586	15.936	34.1253	36.2707	26.8954
Plee_gene_11382	10.0374	8.91158	8.65244	9.90607	9.0977	9.28234	8.95484	7.93702	8.87595
Plee_gene_11383	6.33034	5.58346	5.62025	3.11989	4.74187	4.30091	12.881	13.8197	16.3512
Plee_gene_11384	21.6274	19.1639	18.1892	8.48609	10.3373	8.67064	48.103	54.8366	54.0048
Plee_gene_11386	20.7568	20.5908	22.0195	14.0093	13.0325	14.2513	13.9614	12.6963	13.8421
Plee_gene_11387	41.7802	36.3225	38.4051	22.8792	24.3416	15.1392	28.3383	29.3899	22.693
Plee_gene_11388	187.16	179.428	185.468	204.27	201.955	187.93	66.268	56.597	66.0748
Plee_gene_11389	48.9807	69.5168	48.1173	28.2578	20.4982	27.0912	10.0228	26.0295	19.4638
Plee_gene_1139	14.5924	13.0018	15.6313	13.9658	12.8228	13.9565	11.477	12.4147	12.9749
Plee_gene_11390	20.555	18.0112	30.6559	2.49591	1.89675	1.03222	17.3121	13.2669	22.0054
Plee_gene_11391	7.90971	6.92291	5.23265	13.5697	17.5667	13.9646	13.446	14.328	12.5203
Plee_gene_11392	8.68024	6.99753	7.89227	7.00979	7.65761	7.73066	28.3624	17.8539	19.4205
Plee_gene_11393	17.2036	13.4724	16.8608	19.2185	20.8642	23.8443	63.9312	64.4551	59.0019
Plee_gene_11394	87.5357	63.2195	61.5404	77.8114	83.0172	82.2228	113.361	99.7742	107.985
Plee_gene_11395	7.0038	5.40799	5.74086	3.37787	4.74594	2.43657	5.079	3.54923	4.1988
Plee_gene_11396	14.503	12.2942	15.0443	8.6993	8.17115	8.2028	3.41353	5.17897	4.90867
Plee_gene_11397	562.313	539.528	569.219	688.205	675.166	753.933	211.109	288.953	308.222
Plee_gene_11398	5.22079	7.11899	5.33448	24.7664	23.5754	20.8485	13.3718	18.4138	19.7157
Plee_gene_11399	207.2	215.192	213.57	157.69	115.556	151.974	233.333	219.84	244.386
Plee_gene_1140	28.8287	27.8263	27.7389	29.8836	27.4957	27.8157	22.0656	22.1347	22.7422
Plee_gene_11400	17.6132	15.2995	15.7679	31.2682	31.4412	31.3823	46.2859	32.937	42.8646
Plee_gene_11401	49.4511	39.3844	42.9183	87.0795	74.6054	42.665	58.5315	46.4342	49.512
Plee_gene_11402	8.98883	7.40732	8.09186	25.9275	29.8882	27.7516	17.3731	17.1212	19.1762
Plee_gene_11403	28.5234	29.2792	30.5099	28.2214	30.8338	25.3377	26.8697	29.1153	26.6305
Plee_gene_11404	16.6956	16.204	18.4621	10.1742	7.63467	10.4029	10.0308	8.42462	9.29696
Plee_gene_11405	5.14821	4.1502	4.98955	5.29473	4.63071	4.70033	4.34191	3.94258	4.27577
Plee_gene_11406	1.89506	1.62317	2.84398	2.64627	1.25688	3.2832	1.63884	0.879133	1.45819
Plee_gene_11407	92.9548	98.7566	92.7841	58.105	74.7531	72.6279	124.192	115.137	134.099
Plee_gene_11408	54.344	52.599	55.5725	45.6774	41.6669	43.6759	38.6003	32.215	36.0589
Plee_gene_11409	102.885	113.12	116.409	67.4465	59.4487	57.8608	100.993	86.6287	123.516
Plee_gene_1141	6370.25	6946.19	7081.52	4397.38	3609.51	3962.69	5665.39	5971.22	5799.33
Plee_gene_11410	42.4855	36.0756	35.9696	55.3079	48.8041	49.5645	43.705	36.2196	42.5796
Plee_gene_11411	12.628	12.6283	15.7184	0.744038	0.678511	0.646186	0.221177	1.18647	0.901981
Plee_gene_11412	25.8559	22.2549	22.0191	30.9652	27.1521	29.5526	8.1987	10.662	12.849
Plee_gene_11413	50.0707	53.9422	56.7271	1.22022	1.04321	1.05974	0.181365	0.324302	1.00858
Plee_gene_11414	13.9962	9.53676	12.5741	25.9039	27.2296	31.1765	15.9079	16.0777	16.4108
Plee_gene_11415	11.6455	13.8991	9.85706	30.5525	28.2469	24.1063	20.5082	14.4065	20.0164
Plee_gene_11416	37.197	41.7664	36.1519	7.91496	5.35703	8.8994	4.41158	3.28685	5.45178
Plee_gene_11417	51.9619	31.4166	44.962	28.4355	30.1786	23.1143	63.6397	48.6454	40.7034
Plee_gene_11418	7.32585	5.42802	5.42008	10.2298	7.20244	9.45682	12.9688	16.3928	11.5503
Plee_gene_11419	127.707	129.881	119.795	45.5041	40.2795	42.8944	99.247	82.2016	81.7136
Plee_gene_1142	43.1791	35.8911	39.4107	52.8585	54.0789	57.7464	85.7117	73.5644	78.0368
Plee_gene_11420	6.41665	8.55493	6.77252	6.58614	4.97598	3.61061	9.1062	6.20788	8.35559
Plee_gene_11421	6.36915	6.92035	6.25352	9.08722	5.80378	6.79665	8.9086	8.47868	8.87833
Plee_gene_11422	54.2014	64.3988	77.5696	35.2875	26.6912	34.5747	7.59773	8.10756	7.81421
Plee_gene_11423	60.1682	62.9219	68.391	394.955	443.176	410.4	37.6933	36.6305	35.361
Plee_gene_11424	95.9087	96.5164	98.1488	68.4515	74.4666	77.3577	53.0825	55.5664	46.575
Plee_gene_11425	13.2689	12.3363	12.957	4.7787	4.93341	4.25091	10.185	11.9816	10.3342
Plee_gene_11426	409.61	519.082	492.709	774.841	791.101	968.909	603.039	691.169	556.399
Plee_gene_11427	7.70929	6.84045	7.04011	5.39467	3.07473	4.30272	5.36936	9.66506	8.54638
Plee_gene_11428	13.734	14.9175	13.5547	5.6525	4.44899	9.18371	14.6026	16.9901	15.1287
Plee_gene_11429	76.5535	64.7482	67.443	51.7945	36.8453	30.9226	85.0872	94.7032	86.6949
Plee_gene_1143	93.3511	105.665	103.175	41.3685	40.0321	43.8483	117.666	111.924	123.243
Plee_gene_11430	13.3498	12.8587	11.3717	7.72728	7.34712	8.92448	10.215	11.5462	10.1643
Plee_gene_11431	49.3242	44.6618	42.4769	45.8801	48.071	46.3241	78.8019	64.8024	66.75
Plee_gene_11432	13.2492	11.2234	13.9747	19.6555	19.6988	18.4944	53.1841	34.9721	46.2674
Plee_gene_11433	18.5047	15.7166	14.9244	13.3814	13.5004	12.5948	17.6031	19.6217	17.1204
Plee_gene_11434	44.2603	46.3915	42.909	8.44126	9.90812	10.3693	13.0434	12.6611	11.8819
Plee_gene_11435	0	0	0	0	0	0	0	0	0
Plee_gene_11436	53.2011	53.4543	44.962	41.2722	38.0465	42.3007	72.546	53.8914	60.1192
Plee_gene_11438	3.25678	1.65305	1.93088	1.1229	1.79202	0	7.84432	6.56563	8.66264
Plee_gene_11439	1.37172	2.9488	1.56844	4.68225	1.94086	3.16867	8.85736	4.52515	4.22196
Plee_gene_1144	21.3213	18.7772	16.2528	16.9994	19.0475	15.7584	16.7248	17.7126	14.9557
Plee_gene_11440	11.235	9.96275	11.7758	15.3399	18.0823	19.2484	7.77279	2.54809	3.65009
Plee_gene_11441	18.0075	20.7381	18.6992	27.8827	21.4492	26.529	25.425	29.7782	24.5075
Plee_gene_11442	3.94386	2.24422	2.91789	3.99542	2.58495	2.94746	4.57425	4.95063	4.22473
Plee_gene_11443	3.29404	2.94591	4.35496	2.73113	3.76867	3.32904	2.77745	3.05625	4.54124
Plee_gene_11444	27.0889	27.3321	28.2761	34.0849	40.4302	34.7193	28.6557	32.214	32.7228
Plee_gene_11446	37.6532	44.1104	40.2962	5.35286	4.13348	7.71243	6.15957	8.26053	5.32834
Plee_gene_11447	20.2151	18.9751	18.3648	16.5847	15.5747	19.2972	10.8564	5.13859	5.96624
Plee_gene_11448	264.63	256.596	257.863	76.874	71.2767	75.3687	146.759	165.657	187.214
Plee_gene_11449	25.7794	17.1906	21.5302	11.1147	13.8044	15.2993	14.8763	12.345	12.7977
Plee_gene_1145	30.0353	19.9915	6.55225	6.53034	8.38762	5.93396	5.605	15.2781	4.96687
Plee_gene_11450	56.3408	53.2658	55.06	58.3906	63.3451	62.6912	75.1922	79.6667	81.8106
Plee_gene_11451	82.961	81.9552	81.151	49.4041	61.1508	60.6491	49.5436	53.6879	52.1509
Plee_gene_11452	58.2059	55.3033	56.0408	41.3471	50.7346	43.7839	78.0914	85.5668	78.7998
Plee_gene_11453	47.8673	45.3425	44.7723	71.5915	73.3769	72.0071	126.956	112.377	121.753
Plee_gene_11454	5.01702	6.99578	2.6357	3.7869	2.87782	1.72274	0.375238	0.503228	1.39114
Plee_gene_11455	5.92773	3.97428	3.22116	2.89575	2.24212	3.59274	2.27383	1.4521	2.04726
Plee_gene_11456	11.0166	10.9188	9.4563	12.4346	11.1938	10.3091	16.3229	14.4392	17.6101
Plee_gene_11457	232.785	223.211	234.622	144.404	160.343	139.013	285.875	253.708	283.405
Plee_gene_11458	9.29925	6.21142	10.6329	4.32849	5.63898	2.91532	13.6024	9.36752	12.4028
Plee_gene_11459	20.5902	19.8851	19.5898	45.302	49.2855	51.1395	36.2016	35.1115	34.9958
Plee_gene_1146	51.9058	28.5297	53.9544	83.4632	81.7877	85.3851	62.0269	50.5912	54.0598
Plee_gene_11460	9.7062	9.22901	9.67537	0	0.528208	1.72472	2.06618	0.923646	1.78735
Plee_gene_11461	165.786	142.648	157.645	93.3244	112.049	114.105	137.703	145.336	133.232
Plee_gene_11462	0	48.491	0	41.6809	47.9257	43.3941	0	0	0
Plee_gene_11463	407.922	433.389	414.536	344.805	322.552	336.847	289.635	288.064	299.925
Plee_gene_11464	3.31944	1.64673	1.16784	11.6476	11.6514	20.0545	8.47941	8.21285	9.69284
Plee_gene_11465	5.17402	0.834201	0	4.81667	1.09812	1.1952	5.72732	2.56028	3.18499
Plee_gene_11466	0.666484	0.268641	1.52414	2.79203	0.353631	0.384895	3.68878	0.824498	0.683782
Plee_gene_11467	8.54838	4.13474	2.93231	31.0361	35.3784	30.6075	21.2907	38.0703	28.0648
Plee_gene_11468	16.3025	19.0858	14.9873	30.5056	28.7752	33.2116	23.124	17.7353	17.6501
Plee_gene_11469	474.184	497.638	484.334	1970.03	2034.26	2089.88	174.03	191.005	165.526
Plee_gene_1147	54.2251	58.4525	60.2835	69.9491	68.8386	64.655	71.0443	72.5033	78.5021
Plee_gene_11470	2052.42	2221.62	2123.21	4549.4	4651.56	4980.8	164.74	168.907	187.147
Plee_gene_11471	38.5101	45.3226	43.9402	23.3708	26.0372	24.3979	30.5773	29.0465	27.6734
Plee_gene_11472	430.91	405.161	408.873	340.137	336.435	360.502	342.893	437.301	350.901
Plee_gene_11473	3.73926	3.3061	5.17201	7.52346	10.3681	9.82191	2.0028	0.746094	0.495008
Plee_gene_11474	5.07856	4.38648	4.81143	2.97176	2.77163	1.75972	0.803093	1.97453	0.372169
Plee_gene_11475	6.19203	6.99862	7.59099	8.37912	6.36765	5.82466	11.3942	12.2403	15.1287
Plee_gene_11476	523.364	555.121	523.486	449.303	542.966	552.04	260.388	275.657	290.086
Plee_gene_11477	222.591	203.565	196.461	37.4888	41.7284	45.2352	151.975	141.931	143.145
Plee_gene_11478	14.515	16.9668	16.5213	33.4742	36.1973	34.1394	58.4263	59.2559	60.8532
Plee_gene_11479	0.116339	0.656502	0.931166	0.216608	0.617284	0.80623	0	0.143921	0.358075
Plee_gene_1148	232.671	205.15	219.761	289.958	274.128	278.272	134.005	119.333	130.603
Plee_gene_11481	16.9953	13.9693	13.3362	18.717	22.043	18.7316	17.8291	21.1621	20.5135
Plee_gene_11483	9.00592	9.86625	9.24135	16.7064	11.7274	13.6024	8.03362	6.89687	8.25816
Plee_gene_11484	16.2739	14.685	14.5179	14.7529	15.158	15.1301	36.8084	33.5243	31.7885
Plee_gene_11485	10.3862	10.7872	8.50633	4.94685	4.92129	6.91866	7.15211	7.47011	6.98819
Plee_gene_11486	25.5435	28.7765	32.5238	3.3006	3.16384	4.74651	11.1495	9.27053	9.83778
Plee_gene_11487	45.1954	50.4313	48.7575	16.164	20.0513	15.3358	48.4033	62.8599	51.8698
Plee_gene_11488	95.0092	103.664	104.167	40.472	47.3009	41.8914	109.833	97.2907	105.118
Plee_gene_11489	8.40565	6.2236	7.54867	18.8407	20.022	19.7921	23.5608	21.3326	22.3553
Plee_gene_1149	43.2548	25.3597	26.9772	54.91	116.84	95.377	65.2914	82.6971	80.6863
Plee_gene_11490	0.695564	1.34574	0.477191	2.07208	2.16515	1.98167	2.11735	2.00777	1.23694
Plee_gene_11491	10.2963	9.76015	3.9046	10.3558	3.18454	3.40632	13.0296	13.3135	6.74155
Plee_gene_11492	19.8579	24.488	51.7063	24.1604	58.8371	66.3097	30.4693	26.9982	43.268
Plee_gene_11493	12.0121	10.2773	10.625	11.8682	12.6869	11.7143	15.0528	18.7151	12.6145
Plee_gene_11494	51.3378	52.8327	48.6128	21.1192	18.1893	15.1392	23.4845	19.6452	23.2749
Plee_gene_11495	34.9043	38.1108	38.4787	134.156	136.672	137.018	308.626	295.425	308.769
Plee_gene_11496	43.4032	45.157	52.1729	29.3544	23.6199	27.8504	50.3031	49.1043	51.761
Plee_gene_11497	13.5208	14.9455	16.4051	11.9274	11.7165	24.4137	20.1789	18.4794	20.7773
Plee_gene_11498	2.10239	1.63206	1.69164	6.27025	8.67621	7.64455	4.20192	3.3233	3.11561
Plee_gene_11499	3.78101	1.82883	3.45862	23.9351	28.8889	49.7847	13.6024	4.67744	12.4133
Plee_gene_1150	0.310441	0.16684	0.709927	11.6563	13.2872	8.96401	13.1728	11.1372	12.8461
Plee_gene_11500	0.525301	0.604955	0.943859	9.15167	8.20234	8.40746	2.69971	2.6922	3.54157
Plee_gene_11501	19.7778	19.7966	22.3922	10.8518	11.9577	10.1427	1.5054	1.58626	2.07297
Plee_gene_11502	0.77103	1.6316	1.32241	2.33278	2.14779	1.78108	1.33357	3.33841	3.55969
Plee_gene_11503	7.47827	6.85666	8.24539	28.9372	27.7971	31.014	23.8219	19.8241	19.1809
Plee_gene_11504	16.4606	10.4683	11.6065	10.2158	9.80133	8.66104	5.82055	4.29889	5.7231
Plee_gene_11505	8.84757	7.06038	9.8099	10.15	11.8547	10.5286	21.0219	21.0059	18.4295
Plee_gene_11506	0	0.808664	1.07052	3.17507	2.129	2.70343	3.88639	2.7301	4.66553
Plee_gene_11507	0	0	0	0	0	0	0	0	0
Plee_gene_11508	4.32548	4.99269	3.59696	2.37943	4.59013	2.95215	3.26457	5.35099	3.73174
Plee_gene_11509	10.6602	10.0315	8.72681	5.79219	5.23806	5.60534	14.1189	17.4466	15.533
Plee_gene_11510	1.20375	1.13213	3.21157	1.86769	2.7677	0.463445	3.0536	3.22648	4.93998
Plee_gene_11511	14.7781	12.224	12.0486	16.5089	12.9549	13.3581	50.6755	44.1941	53.1317
Plee_gene_11512	1.49326	0.401261	0	0.231688	0.528208	0	0	0	0
Plee_gene_11513	9.86774	11.5435	10.6891	5.93995	5.9837	5.65578	28.8473	22.6706	23.4447
Plee_gene_11514	19.0351	15.8498	19.474	8.16072	8.10648	10.1249	12.4761	10.2248	10.5355
Plee_gene_11515	12.4559	13.7785	13.9229	5.4598	6.46079	4.90304	6.7239	7.46264	6.18901
Plee_gene_11516	0	0	0	0	0	0	0	0	0
Plee_gene_11517	3.9951	3.25681	2.77163	4.38779	3.47737	4.71804	0.621113	0.944031	0.460538
Plee_gene_11518	9.2952	6.87171	9.4528	9.25136	10.4548	8.85594	37.7548	33.4901	32.7843
Plee_gene_11519	12.0152	9.02559	12.1772	6.35532	14.7788	20.8164	5.66766	5.06722	7.56434
Plee_gene_1152	1.07104	1.60348	1.09343	7.33558	6.4947	6.49454	10.6914	8.89623	10.0858
Plee_gene_11520	54.7556	55.4744	52.214	13.4815	12.339	17.0927	24.2795	26.938	27.9799
Plee_gene_11521	0.990346	0.96273	0.599494	7.02306	8.16022	6.86311	1.77335	1.80168	2.18152
Plee_gene_11522	18.7127	18.2134	24.6502	7.62639	8.41889	7.0716	3.81821	2.56028	3.27346
Plee_gene_11523	3.96601	3.5373	3.37698	8.79817	11.0142	8.77164	2.56869	4.07118	4.06894
Plee_gene_11524	14.4624	14.7068	15.6719	19.7993	26.4815	30.0237	12.2945	12.1613	12.4133
Plee_gene_11525	2.17118	2.43095	3.03425	1.34748	1.28001	1.95045	1.0014	0.895313	0.247504
Plee_gene_11526	238.647	258.653	235.179	68.8742	72.2154	75.0761	284.477	273.106	296.053
Plee_gene_11527	0	0	0.0445169	0	0	0	0	0	0
Plee_gene_11529	17.2036	19.8123	8.43038	6.86375	10.4321	17.0316	6.80119	3.04033	17.6501
Plee_gene_1153	22.47	20.9444	20.8752	26.1476	30.5512	42.1735	9.71599	13.03	11.5266
Plee_gene_11530	164.499	164.838	145.677	93.225	92.0807	91.5922	119.338	116.911	132.527
Plee_gene_11531	41.6632	36.2282	41.7504	6.9727	7.20312	7.5696	23.9661	19.1107	16.8096
Plee_gene_11532	57.2122	62.1111	61.7036	51.1265	47.4606	50.2723	70.9679	67.3171	73.0418
Plee_gene_11533	2.99918	2.21629	1.33362	1.47357	1.32612	1.34713	6.91646	7.00823	7.26519
Plee_gene_11534	6.97658	7.28581	4.71376	7.38038	9.25429	4.94466	7.02058	12.1613	10.8992
Plee_gene_11535	20.4438	18.728	19.0138	8.19552	6.85094	9.32078	47.4391	46.6487	46.0634
Plee_gene_11536	0	0	0	0	0	0	0.591408	0	0
Plee_gene_11537	2.84079	1.9285	3.37643	4.34965	4.28391	3.49698	6.10297	4.62408	4.37179
Plee_gene_11538	0	0	0	0	0	0	0	0	0
Plee_gene_11539	0	0	0	0	0	0	0	0	0
Plee_gene_1154	6.14415	5.94368	5.45967	9.83804	10.4694	8.4347	3.10912	2.8666	3.53003
Plee_gene_11540	54.0685	35.6621	39.3418	68.6375	59.9846	39.7404	64.6113	63.847	47.9075
Plee_gene_11541	5.09017	3.0384	4.93161	4.73861	4.1646	4.17375	5.4302	4.75878	4.34526
Plee_gene_11542	0	0	0	0	0	0	0	0	0
Plee_gene_11543	0	0	0	0	0	0	0	0	0
Plee_gene_11544	0	0	0	0	0	0	0	0	0
Plee_gene_11545	0	0	0	0	0	0	0	0	0
Plee_gene_11546	0	0	0	0	0	0	0	0	0
Plee_gene_11547	0	0	0	0	0	0	0	0	0
Plee_gene_11548	0	0	0	0	0	0	0	0	0
Plee_gene_11549	0	0	0	0	0	0	0	0	0
Plee_gene_1155	31.6462	25.1388	26.5959	17.581	14.9255	15.94	42.0063	37.6174	36.4816
Plee_gene_11550	0	0	0	0	0	0	0	0	0
Plee_gene_11551	3.70612	4.00043	1.65196	8.30375	17.198	7.69052	2.34674	2.02041	4.44677
Plee_gene_11552	18.2258	19.9525	21.7847	19.4777	18.3716	18.5388	8.30588	8.50218	9.01473
Plee_gene_11553	0.867409	1.39851	1.04691	2.24306	1.8921	1.78108	2.00035	2.0865	1.03824
Plee_gene_11554	29.9154	30.2854	28.499	39.8168	37.3951	39.8627	55.2884	49.0196	52.8806
Plee_gene_11555	63.33	59.3395	55.8476	31.9827	31.1865	27.888	30.6412	26.0295	26.1169
Plee_gene_11556	0.78449	0.237154	0.336374	0.136933	0	0.226522	0.135685	0.12131	0.452729
Plee_gene_11557	0.646145	0.744123	0.316634	2.83573	1.76317	3.41165	0	0.913528	0.662916
Plee_gene_11558	4.93818	4.34949	5.64639	3.66067	4.46397	4.54176	2.65721	4.63828	2.81464
Plee_gene_11559	109.541	127.365	108.391	30.7235	26.0803	16.2206	37.8923	32.1407	46.8269
Plee_gene_1156	67.5021	64.4572	66.9247	47.3799	46.6659	48.0358	54.6076	53.8405	52.3629
Plee_gene_11560	1.30794	1.3605	1.97794	1.02122	1.29842	0.877164	2.62707	3.60143	3.59279
Plee_gene_11561	11.7808	9.43289	7.2813	15.6356	15.0357	18.1119	5.72732	7.09001	6.04331
Plee_gene_11562	15.1241	15.8498	17.2931	12.6715	14.4445	17.4683	16.7414	13.0968	6.20664
Plee_gene_11563	2.45766	2.26426	4.81736	2.28792	3.72575	1.62206	1.4574	3.47467	0.360207
Plee_gene_11564	56.5262	44.5776	56.2025	20.5913	10.4321	12.7737	23.8042	16.7218	25.2145
Plee_gene_11565	58.2276	61.5705	59.6611	20.4153	19.2593	16.5949	46.0388	33.6776	38.7915
Plee_gene_11566	0	0	0	0	0	0	0	0	0
Plee_gene_11567	20.8034	14.7318	0	15.1895	0	13.5688	0	0	18.9161
Plee_gene_11568	3.09483	1.94046	10.8011	2.9564	10.2175	3.38763	14.554	11.6358	3.40343
Plee_gene_11569	23.381	16.2782	19.1392	39.5748	42.5743	43.5764	49.6303	49.3027	49.3386
Plee_gene_1157	112.438	99.7218	94.3734	66.1589	48.6832	57.7182	142.542	120.093	154.859
Plee_gene_11570	8.39385	3.41381	6.13905	5.20941	5.93828	4.97847	6.80119	3.55485	6.05147
Plee_gene_11571	46.7165	52.1554	44.7699	17.9905	18.546	15.1392	33.0177	33.4697	46.5498
Plee_gene_11572	13.8933	12.8173	12.5595	10.459	10.2192	12.7447	14.4352	17.2492	17.1355
Plee_gene_11573	0.525079	0.65845	0.400255	0.760376	1.36206	1.28032	0.64581	1.44348	0.658419
Plee_gene_11574	62.5586	76.1272	72.7227	19.9673	24.1835	16.5155	138.085	151.464	161.067
Plee_gene_11575	4.97454	5.44241	4.06283	3.19757	3.64495	3.1464	6.39148	3.66305	6.07578
Plee_gene_11576	2.44787	2.27328	2.26154	8.98759	9.76711	10.0652	5.93411	5.47503	5.96709
Plee_gene_11577	6.90396	3.14577	5.49154	1.3972	0.637075	0.866749	4.98408	6.31276	3.54157
Plee_gene_11578	0.898801	0.784944	1.45591	0.522952	1.43069	0.865098	1.50274	1.34354	1.19108
Plee_gene_11579	0	0	0	0	0	0	0	0	0
Plee_gene_1158	96.3332	99.0756	88.7154	60.8143	57.9561	55.5918	127.346	111.152	121.536
Plee_gene_11580	0	0	0	0	0	0	0	0	0
Plee_gene_11581	0	0	0	0	0	0	0	0	0
Plee_gene_11582	0	0	0	0	0	0	0	0	0
Plee_gene_11583	0	0	0	0	0	0	0	0	0
Plee_gene_11584	0	0	0	0	0	0	0	0	0
Plee_gene_11585	3.76743	3.41673	4.17312	5.58964	4.99742	3.67148	2.11774	1.60209	1.69103
Plee_gene_11586	6.17215	5.99217	5.34991	4.38662	4.96515	5.71074	5.25729	5.37767	4.74926
Plee_gene_11587	36.3334	32.3106	31.0498	6.5453	5.31658	6.07838	2.91272	3.0208	3.19635
Plee_gene_11588	24.0304	18.9807	22.2035	10.8464	11.5912	11.2142	19.9837	19.8185	21.4997
Plee_gene_11589	61.5483	62.1503	62.3115	0.596848	0.850443	0.617087	1.03496	0.264377	0.822211
Plee_gene_1159	63.7763	60.0312	63.5089	30.2005	30.7747	32.6439	76.5134	79.2007	74.6348
Plee_gene_11590	173.187	135.229	160.715	6.36073	5.47501	5.47588	3.85883	3.10502	2.71816
Plee_gene_11591	10.5926	9.5878	9.64686	0.276799	0.354968	0.558062	1.28567	0.505765	0.76263
Plee_gene_11592	14.3332	13.067	15.7882	5.44908	5.29569	5.93723	19.3652	18.7526	17.5154
Plee_gene_11593	40.1172	39.9862	38.0155	15.1772	15.5598	16.6985	25.1121	21.6272	24.0376
Plee_gene_11594	9.18277	7.9022	8.3096	10.4366	8.84786	10.9965	33.5967	32.1979	26.8762
Plee_gene_11595	2.2862	3.68601	2.45321	17.1901	18.886	19.012	41.0748	4.82973	34.8582
Plee_gene_11596	1.57992	0.849098	0.802893	0.326845	0.74515	1.21654	0	0	0
Plee_gene_11597	65.4478	49.395	55.2786	25.3238	30.8676	21.309	9.13036	12.8277	8.01337
Plee_gene_11598	41.0505	31.6244	35.6172	12.2167	12.241	12.2444	330.011	255.186	296.009
Plee_gene_11599	11.235	5.55773	9.92668	57.7625	51.7541	45.4176	21.9051	25.2703	21.7434
Plee_gene_1160	2.21592	1.80801	2.31874	2.68799	2.43701	2.71451	1.18928	1.24604	0.854261
Plee_gene_11600	14.746	13.1256	5.26899	13.1555	20.8642	22.354	29.3301	28.8832	22.3778
Plee_gene_11601	1.3846	0.223237	2.53307	1.03117	1.17545	0.319842	2.29899	0.342573	1.70464
Plee_gene_11602	76.7528	75.5574	72.7874	22.6546	18.0529	21.7034	39.4063	34.9039	37.994
Plee_gene_11603	48.2233	51.9403	45.4177	17.5613	20.1593	14.73	18.933	17.9133	20.853
Plee_gene_11604	62.3455	67.9766	60.4339	27.4813	25.7505	24.8949	33.2242	28.2017	27.3591
Plee_gene_11605	13.0067	14.3868	11.7593	42.2385	39.4815	41.2252	48.9686	49.0196	40.3432
Plee_gene_11606	18.1298	15.1825	13.8199	47.1648	49.8984	49.0032	50.9731	47.3652	45.3967
Plee_gene_1161	12.6309	9.58994	11.7174	35.4974	38.504	35.646	95.0243	89.7482	86.9619
Plee_gene_11615	8.91717	10.625	9.2013	7.65339	9.13963	8.28972	11.6162	11.5156	11.5585
Plee_gene_11616	1.89833	1.85826	1.55041	0.757379	0.575564	0.62645	0.750476	0.335485	0.278229
Plee_gene_11617	0	0	0	0	0	0	0	0	0
Plee_gene_11618	0	0	0	0	0	0	0	0	0
Plee_gene_11619	1.40041	1.05725	1.02937	1.74859	2.17016	2.47756	1.35332	1.1687	1.47096
Plee_gene_1162	2.16171	2.9874	2.58944	4.79145	5.3526	4.63688	2.1365	4.71172	2.74587
Plee_gene_11620	52.2953	51.7563	52.1896	36.9146	33.8117	37.9895	376.239	347.291	366.557
Plee_gene_11622	22.5526	23.3086	30.4155	9.69	12.8867	14.6939	10.4018	12.1613	13.6455
Plee_gene_11623	2.34063	2.83033	2.40868	1.08948	0.248383	0	0	0.579111	0
Plee_gene_11624	167.723	142.648	181.683	8.77813	9.1547	9.2689	100.213	77.4355	74.7172
Plee_gene_11625	9.69956	8.73501	8.39291	6.46718	6.44472	7.26682	11.1842	9.78312	10.7582
Plee_gene_11626	177.449	189.797	190.662	43.3256	45.69	51.4541	61.9855	60.3449	65.6215
Plee_gene_11627	37.3488	40.6955	32.3761	10.459	11.9224	11.6613	20.7975	23.4775	25.857
Plee_gene_11628	15.3508	9.68009	12.523	13.6354	17.1301	19.4574	11.1984	11.2635	12.6806
Plee_gene_11629	0	0	0	0.635532	0.434671	0.44156	0.415628	0.439159	0.420241
Plee_gene_1163	915.069	802.397	818.683	178.458	187.778	170.316	141.691	187.487	173.98
Plee_gene_11630	0	0	0	0.168954	0.25679	0.139747	0	0.074839	0
Plee_gene_11631	0	0	0	0	0	0	0	0	0.325348
Plee_gene_11632	54.9863	56.0334	51.725	15.949	13.6353	18.1388	43.2341	41.2779	41.8497
Plee_gene_11633	37.6841	23.5106	23.6051	9.45672	6.25926	16.2746	5.44095	2.02689	7.06005
Plee_gene_11634	739.524	786.062	746.751	248.649	267.889	249.154	546.405	450.658	544.252
Plee_gene_11635	14.4183	10.5665	17.3853	4.3928	2.78189	5.14733	2.90184	1.29721	1.88268
Plee_gene_11636	52.4301	42.2662	67.443	109.82	104.321	60.5568	36.273	105.398	100.858
Plee_gene_11637	1.8725	4.15114	6.95841	16.5602	8.44504	9.19166	2.59093	8.68667	8.16469
Plee_gene_11638	22.7657	13.3323	15.7621	30.5686	26.9039	30.691	42.9805	41.7646	37.8027
Plee_gene_11639	16.5517	13.3628	13.8022	22.7253	23.1247	25.8479	44.9234	40.9518	43.4329
Plee_gene_1164	36.3926	39.8009	37.8221	57.9832	55.4597	54.8503	33.5703	33.3268	33.651
Plee_gene_11640	26.084	26.5749	26.1904	4.05724	3.99897	3.7848	12.1515	9.76961	10.1194
Plee_gene_11641	16.9899	16.4528	19.3043	3.78004	4.30891	4.19619	6.50549	7.13818	8.98951
Plee_gene_11642	10.6597	12.2216	11.7822	4.74123	6.03302	5.3352	4.26099	3.80958	5.22517
Plee_gene_11643	25.1406	36.3766	20.6383	26.1048	23.6005	32.0157	24.5289	23.9239	27.4466
Plee_gene_11644	41.5224	36.8536	43.6257	12.5435	11.9641	8.65476	22.1633	19.6452	23.9097
Plee_gene_11645	6.57359	6.3783	8.19656	5.95343	4.98721	4.74102	6.00892	5.99788	5.0963
Plee_gene_11646	0	0	0	0	0	0	0	0	0
Plee_gene_11647	0	0	0	0	0	0	0	0	0
Plee_gene_11648	27.3439	26.4922	25.9948	3.53222	5.45731	5.93979	17.5291	23.2753	19.6568
Plee_gene_11649	215.518	203.609	177.254	177.402	198.21	179.924	120.329	111.323	81.4621
Plee_gene_1165	0	0	0	0	0	0	0	0	0
Plee_gene_11650	39.3226	44.3031	41.17	29.991	34.0615	34.2	23.2715	19.1944	20.5361
Plee_gene_11651	65.3071	65.3108	57.9536	3.95499	4.4035	5.02104	9.02268	5.01121	11.0488
Plee_gene_11652	5.13601	4.91668	6.33139	1.56886	0.936761	2.59529	2.55392	1.38987	0.82333
Plee_gene_11653	11.585	9.9843	10.2058	6.06291	6.8328	6.29931	12.9295	11.4988	10.7363
Plee_gene_11654	44.0793	51.5119	46.775	27.7502	27.4263	27.1041	119.35	110.629	116.637
Plee_gene_11655	10.9523	7.76535	10.2598	16.215	9.52192	12.9547	14.0588	17.4666	14.0795
Plee_gene_11656	0.307644	0.608741	0.543638	2.47342	3.17563	3.03646	2.39928	1.52233	2.32418
Plee_gene_11657	1.52709	0	0	4.97566	6.07695	1.32284	2.64124	2.12528	4.11265
Plee_gene_11658	13.4095	12.8369	13.2866	15.3301	16.3452	15.2003	30.527	28.4979	29.7693
Plee_gene_11659	15.69	15.5578	13.2241	16.9413	15.0234	16.1102	10.4693	10.0497	8.86348
Plee_gene_1166	0	0	0	0	0	0	0	0	0
Plee_gene_11660	5.61751	2.26426	4.4962	3.13771	8.34568	9.73235	5.44095	15.9835	5.76331
Plee_gene_11661	1.86443	1.45746	2.77783	6.15371	4.91628	4.56786	6.64484	5.52153	5.15882
Plee_gene_11662	2.04032	2.2429	4.66587	6.04355	7.28279	6.21279	6.67287	7.11324	7.80221
Plee_gene_11663	1.20505	1.58498	1.66795	3.89684	3.29789	3.00342	3.07151	4.00147	3.25348
Plee_gene_11664	5.8215	5.40134	6.02843	2.24957	1.39872	2.28357	6.53522	4.89171	6.19797
Plee_gene_11665	96.0806	100.856	97.241	27.2823	28.147	26.1366	104.584	100.274	98.0034
Plee_gene_11667	0.798427	0.683876	1.25528	1.95112	2.75365	2.13255	4.69524	2.40757	3.48139
Plee_gene_11668	2.34305	4.51679	4.54279	1.51737	1.08105	2.35324	8.17552	6.67928	9.30192
Plee_gene_11669	78.5174	71.633	88.4642	59.6641	60.4249	65.9145	66.0687	59.3852	47.2853
Plee_gene_1167	0	0	0	0	0	0	0	0	0
Plee_gene_11670	0	0.207187	0.146935	4.54593	2.04551	4.74956	1.60028	1.27177	2.37313
Plee_gene_11671	0	0.310781	0.440804	0	0	0.890542	0.933497	0.476915	0.593282
Plee_gene_11672	0.231309	0.0932343	0.264482	1.50733	0.859115	0.601116	1.76031	2.14612	1.8985
Plee_gene_11673	14.4415	19.8473	13.8268	11.6623	8.77035	10.852	6.62063	7.6412	7.85442
Plee_gene_11674	41.9248	34.2636	29.0931	29.3392	30.9895	32.7274	35.2062	37.5571	32.3338
Plee_gene_11675	10.3374	10.7844	9.45593	69.0621	70.8953	66.8622	38.872	34.6535	36.6
Plee_gene_11676	122.883	142.648	116.152	221.165	184.301	227.088	253.911	293.899	314.34
Plee_gene_11677	28.9533	33.4366	30.334	47.6388	41.4426	46.5064	70.2479	86.2955	84.2785
Plee_gene_11678	0	1.44089	1.02186	0	0	0	0.824387	1.4741	0
Plee_gene_11679	0	0	0	0	0	0	0	0	0
Plee_gene_1168	0	0	0	0	0	0	0	0	0
Plee_gene_11680	0	0	0	0	0	0	0	0	0
Plee_gene_11681	1.44873	1.16788	1.49873	2.44044	4.02643	3.10752	2.86366	1.7922	2.12332
Plee_gene_11683	6.77118	6.93586	7.52919	12.6938	10.7123	13.8836	27.2477	24.3227	24.5054
Plee_gene_11684	21.686	18.0834	17.9117	37.7971	36.2438	33.0478	10.1741	8.56897	8.25449
Plee_gene_11685	4.78929	4.47046	3.74684	9.85564	12.1708	11.2088	8.89386	7.01616	8.92204
Plee_gene_11686	6.38219	5.22795	4.59036	2.9707	1.85702	3.56683	11.822	8.02266	11.1947
Plee_gene_11687	18.2625	18.2304	14.7504	14.9755	14.7616	13.4637	36.6673	48.2608	38.3499
Plee_gene_11688	2.0661	1.93422	2.05758	0.496362	2.12178	1.38562	1.75217	1.73144	0.957295
Plee_gene_11689	2.44674	3.59263	3.09738	3.17258	6.02744	2.82599	3.26457	1.72961	2.33094
Plee_gene_1169	36.9995	35.0112	37.3496	37.5034	32.4688	34.1941	33.9472	31.5774	36.3321
Plee_gene_11690	14.948	18.401	17.7846	24.0701	26.6519	20.8423	3.07451	1.74923	3.86852
Plee_gene_11691	92.7323	81.7001	82.3917	77.0816	93.1361	80.3002	88.2051	86.007	84.3255
Plee_gene_11692	5.78273	5.59406	9.96217	6.67533	5.89107	5.69947	4.58747	5.24607	4.27163
Plee_gene_11693	26.9049	21.6892	10.6489	4.81667	1.09812	3.5856	11.4546	33.2837	5.30831
Plee_gene_11694	3.74775	2.04514	3.49412	7.51457	6.97513	5.1278	32.1511	26.5338	32.1799
Plee_gene_11695	14.051	11.8568	11.385	33.4071	37.813	35.0848	7.83273	10.9421	8.03752
Plee_gene_11696	35.7478	39.5216	44.3781	41.8362	43.3542	55.4449	9.53933	51.4883	58.157
Plee_gene_11697	11.9699	12.2364	10.4251	26.7437	25.2425	26.0622	34.0412	30.5609	31.0412
Plee_gene_11698	4.16188	6.47876	3.61009	0.801606	0.456881	0.331516	0	0	1.1779
Plee_gene_11699	7.58577	3.44594	4.5347	42.3188	41.7086	43.1489	18.5722	16.1418	15.2966
Plee_gene_1170	34.8584	26.4164	29.9747	292.5	339.774	337.67	165.463	149.109	167.902
Plee_gene_11700	336.891	347.937	330.821	108.724	119.376	122.723	117.127	105.665	111.85
Plee_gene_11701	484.549	456.979	474.622	702.027	715.818	681.264	1695.85	1611.21	1737.58
Plee_gene_11702	12.8768	15.515	10.7656	11.6007	10.726	12.6338	13.6024	17.4712	8.80731
Plee_gene_11703	14.3104	14.947	12.7582	35.2165	35.1698	31.6199	30.5336	23.553	29.4488
Plee_gene_11704	187.917	182.604	183.273	114.947	122.622	122.192	112.696	107.45	110.423
Plee_gene_11705	1.44303	1.06635	0.481245	1.28739	1.2761	0.486121	1.08153	2.23144	2.28241
Plee_gene_11706	39.3226	35.4734	55.6673	47.5015	44.709	41.0921	18.1365	19.6898	18.7307
Plee_gene_11707	34.9534	39.4485	35.8031	41.8943	57.4925	50.8005	10.2774	11.3506	9.56282
Plee_gene_11708	13.9299	11.6885	12.3255	23.6742	22.6365	24.9446	23.2133	21.928	25.9738
Plee_gene_11709	12.5862	13.2682	12.5178	32.6548	28.6093	29.5043	36.8913	27.363	37.4397
Plee_gene_1171	503.403	483.569	511.549	711.067	729.46	706.972	496.872	569.977	513.424
Plee_gene_11710	79.7955	70.7341	83.4667	83.728	74.3565	81.4135	118.37	111.263	116.952
Plee_gene_11711	67.3089	74.537	83.8481	86.7347	84.5846	81.629	104.653	103.645	118.122
Plee_gene_11712	54.2854	34.0888	41.0774	25.0998	25.4666	26.9667	46.4081	37.2888	32.6305
Plee_gene_11713	0	0	0	0	0	0	0	0	0
Plee_gene_11714	3.97694	4.0345	4.70057	2.24632	2.70286	2.27088	5.50278	6.13595	6.37238
Plee_gene_11715	71.0029	48.733	51.3314	55.5486	51.8621	54.7515	112.084	100.617	94.988
Plee_gene_11716	60.4402	52.4414	51.6231	18.3033	14.8754	20.5361	19.6479	15.1641	14.8174
Plee_gene_11717	42.9755	43.0457	43.4879	79.4145	84.2549	76.4406	48.7604	39.2087	39.5716
Plee_gene_11718	13.0642	11.5009	10.3301	28.287	27.0717	28.6394	18.5712	15.3977	16.9708
Plee_gene_11719	36.2782	33.847	32.8513	60.342	58.9582	56.8453	37.9989	33.581	34.0314
Plee_gene_1172	30.2912	24.2096	24.126	48.0277	51.164	45.2561	34.5589	37.3739	34.6853
Plee_gene_11720	8.26876	6.81394	5.88288	1.02636	1.55994	1.91009	14.7465	12.9569	12.6308
Plee_gene_11721	21.9659	17.5916	19.5988	39.7578	35.4615	44.9185	16.6417	21.1153	23.6443
Plee_gene_11722	249.19	245.316	248.807	54.3959	46.0654	52.1792	164.298	165.613	152.76
Plee_gene_11723	12.0152	12.3276	14.9873	20.337	3.47737	13.8776	15.1138	5.40504	14.5684
Plee_gene_11724	15.2037	10.0104	11.468	11.56	19.5127	12.9633	10.0228	10.2411	11.8416
Plee_gene_11725	149.962	138.038	146.944	54.4108	60.6959	53.6754	243.112	226.422	250.494
Plee_gene_11726	0	0	0	0	0	0	0	0	0
Plee_gene_11727	2.75737	3.57587	3.56406	2.45533	3.0533	1.80009	0	0.296618	0
Plee_gene_11728	1.00313	0.525632	0.573495	1.49415	1.17095	1.15861	1.388	1.73733	0.874788
Plee_gene_11729	18.1571	14.3774	19.0413	12.0022	14.4795	14.5187	9.81155	11.1645	8.26704
Plee_gene_1173	70.6233	74.4942	66.7236	119.704	112.5	117.087	67.1413	69.0764	76.7327
Plee_gene_11730	11.5122	10.6152	9.58401	14.0888	19.0523	12.8783	8.59098	9.53705	10.192
Plee_gene_11731	1.74623	1.51199	1.62692	0.602083	0.549058	0.1494	0.715915	0.64007	1.19437
Plee_gene_11732	1.78739	1.85258	1.07052	1.5847	3.34189	3.63734	0.942156	1.15822	0.523937
Plee_gene_11733	11.0159	9.33004	11.4265	8.04828	8.97704	7.67697	7.13884	7.01505	7.05767
Plee_gene_11734	15.8989	18.9807	19.8443	38.7534	39.7966	36.0257	47.0206	42.6398	41.5883
Plee_gene_11735	6.83871	5.55236	6.25559	3.52424	2.92877	3.1877	4.69747	4.41132	4.00926
Plee_gene_11736	30.3076	25.4012	24.9353	14.7865	15.3976	9.61902	21.3837	16.7816	16.5601
Plee_gene_11737	224.251	222.169	216.845	242.022	263.724	252.392	474.606	547.886	542.212
Plee_gene_11738	0	0	0	0	0	0	0	0	0
Plee_gene_11739	158.532	167.841	164.088	49.8236	46.2966	48.6208	27.4339	30.621	30.4485
Plee_gene_1174	153.604	144.134	151.747	194.473	195.602	212.185	265.246	252.348	279.25
Plee_gene_11740	32.4887	39.6923	38.301	47.1924	43.6306	44.9	45.4963	43.864	43.6763
Plee_gene_11741	0.538665	1.68269	2.54066	6.58168	6.21639	4.8995	2.60868	3.24858	3.86852
Plee_gene_11742	12.1867	8.38338	9.10388	2.87408	2.58647	4.12888	10.5671	13.6689	12.1696
Plee_gene_11743	0	0	0	0	0	0	0	0	0
Plee_gene_11744	0	0	0	0	0	0	0	0	0
Plee_gene_11745	9.12549	9.5634	8.39481	10.2329	12.8971	10.1088	15.6112	15.3941	13.6179
Plee_gene_11746	1.69405	1.94502	1.58482	1.91158	2.07008	1.77876	1.20752	1.33362	1.79069
Plee_gene_11747	64.7466	78.0194	82.172	40.2358	42.9875	36.4124	91.6988	106.097	103.466
Plee_gene_11748	0	0.320198	0.908324	0	0.421499	0	3.84714	0.245684	1.42627
Plee_gene_11749	0.170968	0.964772	0.781948	1.83033	1.27	0.394936	12.0647	6.6623	9.03336
Plee_gene_1175	136.774	144.027	123.157	106.637	133.35	123.417	123.013	97.2907	118.398
Plee_gene_11750	42.1672	38.9838	40.4658	17.2129	15.9811	13.9152	71.427	73.796	75.4503
Plee_gene_11751	55.863	59.3739	60.663	26.5108	26.991	26.2233	30.2275	27.2182	28.8966
Plee_gene_11752	61.4597	59.0553	51.9561	29.9632	43.1194	35.9977	46.5504	47.204	44.5269
Plee_gene_11753	15.7035	15.0265	17.2257	11.291	9.21277	12.6078	21.1985	14.2146	15.1942
Plee_gene_11754	369.819	323.035	335.074	209.181	187.778	197.35	176.831	206.164	154.168
Plee_gene_11755	10.0197	8.35164	9.64089	9.53885	11.034	10.5247	14.4918	12.2549	14.508
Plee_gene_11756	5.44295	5.99965	5.84252	3.72271	3.88994	4.10555	8.45346	7.69531	6.72386
Plee_gene_11757	1.35595	0.546546	3.10083	5.0492	3.59728	4.69838	2.81429	5.03228	2.78229
Plee_gene_11758	3.25032	3.93035	4.08083	2.43253	2.90814	2.98122	5.55559	4.69108	5.06741
Plee_gene_11759	20.4737	26.984	15.6067	9.6811	10.6908	10.8852	10.792	11.2568	20.0049
Plee_gene_1176	59.5152	79.2491	56.5063	59.8569	58.0815	71.1952	138.965	174.86	160.282
Plee_gene_11760	8.10465	6.53352	5.40574	80.0596	86.483	63.446	61.055	58.4858	59.1289
Plee_gene_11761	17.1406	14.2242	16.1402	65.7043	59.3828	83.2656	107.424	114.753	96.7201
Plee_gene_11762	9.95667	13.2082	8.07011	52.2114	40.6585	47.8923	43.423	32.5862	32.5849
Plee_gene_11763	0	0	0	0	0	0	0	0	0
Plee_gene_11764	6.00761	6.65301	7.25082	116.401	126.344	128.017	20.3616	21.4325	19.0509
Plee_gene_11765	16.7485	9.97952	8.3263	162.018	153.004	160.644	61.4626	39.637	49.3083
Plee_gene_11767	0	0	0	0	0	0	0	0	0
Plee_gene_11768	0	0	0	0	0	0	0	0	0
Plee_gene_11769	0	0	0	0	0	0	0	0	0
Plee_gene_1177	19.7506	17.9631	18.3254	3.24468	2.68706	4.40413	73.0819	61.9491	68.4917
Plee_gene_11770	0	0	0	0	0	0	0	0	0
Plee_gene_11771	0	0	0	0	0	0	0	0	0
Plee_gene_11772	0	0	0	0	0	0	0	0	0
Plee_gene_11773	0	0	0	0	0	0	0	0	0
Plee_gene_11774	0	0	0	0	0	0	0	0	0
Plee_gene_11775	0	0	0	0	0	0	0	0	0
Plee_gene_11776	0	0	0	0	0	0	0	0	0
Plee_gene_11777	0	0	0	0	0	0	0	0	0
Plee_gene_11778	0	0	0	0	0	0	0	0	0
Plee_gene_11779	0	0	0	0	0	0	0	0	0
Plee_gene_1178	320.613	329.604	323.165	230.352	223.698	228.378	287.196	247.235	284.007
Plee_gene_11780	0	0	0	0	0	0	0	0	0
Plee_gene_11782	11.8759	11.063	11.7686	9.95014	10.3621	7.31559	16.9802	14.6916	19.2239
Plee_gene_11783	14.98	17.4672	19.2694	5.22952	5.5354	4.63445	7.77279	8.60394	8.09607
Plee_gene_11784	31.5688	30.3602	24.6974	11.0851	11.4606	12.7937	36.7839	31.8593	38.9226
Plee_gene_11785	3.48829	3.57899	2.17558	2.06651	1.6826	2.5639	2.63272	5.09992	5.53092
Plee_gene_11786	2.80875	3.49931	4.37942	0.950823	1.35482	0.884759	3.53309	1.26352	2.61969
Plee_gene_11787	106.826	131.025	125.144	28.6752	34.7737	23.4658	68.9187	82.6971	68.5834
Plee_gene_11788	10.2427	9.20619	11.1732	10.3025	11.619	10.7425	52.1289	51.9952	46.7449
Plee_gene_11789	0	3.96246	1.87342	3.05056	0	0	4.53413	6.08067	13.4477
Plee_gene_1179	46.2338	39.9608	37.6046	23.4061	25.9222	28.9021	68.0943	67.8087	63.2043
Plee_gene_11790	0	0	4.81736	2.61476	0	0	0	3.47467	2.88165
Plee_gene_11791	1.24076	0.84635	0.327393	0.533107	0.202565	0	0.264124	0.354214	0.195841
Plee_gene_11792	0	0	0	0	0	0	0	0	0
Plee_gene_11793	0	0	0	0	0	0	0	0	0
Plee_gene_11794	0	0	0	0	0	0	0	0	0
Plee_gene_11795	3.32507	1.74814	2.31422	3.36458	4.6024	2.33767	4.60081	2.68265	5.19121
Plee_gene_11796	7.95288	4.98646	7.83046	6.6838	5.97795	7.3995	11.7684	7.51543	12.5789
Plee_gene_11797	7.9758	5.88138	5.6556	4.94996	2.55882	5.85573	10.8648	11.8554	11.291
Plee_gene_11798	14.1744	7.74061	15.6844	1.70264	6.793	4.75301	12.6534	3.39386	5.62928
Plee_gene_11799	12.004	11.1294	11.4594	8.11385	8.556	7.28347	19.6011	16.5495	16.4977
Plee_gene_1180	40.3056	45.5682	43.2759	20.1337	28.1667	22.1411	29.9252	37.7002	35.8045
Plee_gene_11800	17.2036	16.7304	17.173	14.7444	13.6197	12.9314	26.8269	23.9849	24.9343
Plee_gene_11801	6.64463	7.00469	8.45473	6.21742	4.37534	5.94286	14.0031	10.9178	11.9911
Plee_gene_11802	1.9027	2.86319	3.19085	3.66067	3.90363	1.46508	8.07367	8.31679	7.2878
Plee_gene_11803	3.44072	2.37747	2.2481	10.5244	11.4753	10.7867	10.2018	5.4726	5.54718
Plee_gene_11804	4.26987	3.64226	4.42808	11.2778	11.5912	9.40466	4.80892	4.23804	4.89008
Plee_gene_11805	39.4696	47.1147	40.9255	16.5232	21.2805	19.7074	31.2753	24.0801	27.0128
Plee_gene_11806	0	0	0	0	0	0	0	0	0
Plee_gene_11807	0	0	0	0	0	0	0	0	0
Plee_gene_11809	0	0	0	0	0	0	0	0	0
Plee_gene_1181	41.3767	40.6891	37.692	21.6726	23.6669	23.2737	29.3703	26.1378	34.8236
Plee_gene_11810	0	0	0	0	0	0	0	0	0
Plee_gene_11811	1.65877	0.94391	0.613626	5.6318	5.229	5.1278	4.38786	4.58691	3.80407
Plee_gene_11812	2.7045	1.5573	1.52164	7.35331	5.46661	5.99949	5.52411	2.23046	4.62449
Plee_gene_11813	0.535001	0.53911	0.917592	0	0	0	0	0	0
Plee_gene_11814	116.958	130.69	119.079	73.6628	61.2886	66.0989	85.0149	72.8052	91.4475
Plee_gene_11815	0.274343	0	0.941066	2.55395	2.42607	2.00683	7.33896	3.62012	3.75285
Plee_gene_11816	3.48168	3.19198	2.81013	5.8469	5.14361	3.9425	3.8729	3.54706	4.34249
Plee_gene_11817	54.112	63.9604	60.6788	51.0226	46.3444	45.0157	54.4095	55.5332	58.7296
Plee_gene_11818	0	0	0	0	0	0	0	0	0
Plee_gene_11819	0.295658	33.7256	35.4963	26.9733	0.470621	0	0.409094	22.4939	33.6698
Plee_gene_1182	25.8777	22.4928	20.828	25.369	23.2421	22.3749	29.7052	24.9486	32.0372
Plee_gene_11820	12.2284	10.0511	13.4338	11.3838	8.65101	12.4622	55.7366	37.6705	50.4289
Plee_gene_11821	3.45995	2.61212	2.82583	21.7288	21.0973	21.8208	5.39536	5.63906	5.80355
Plee_gene_11822	29.3983	23.3219	26.0137	44.6253	43.4174	40.3352	23.4479	20.848	25.7428
Plee_gene_11823	38.134	31.5	34.2028	54.2645	54.6043	58.5739	48.0366	37.066	45.4242
Plee_gene_11824	25.1802	25.7212	25.0446	25.0467	28.9171	31.4736	43.6708	31.5768	38.7507
Plee_gene_11825	10.7581	11.6631	12.513	12.4325	9.84161	8.56936	26.4348	14.9149	22.2649
Plee_gene_11826	73.3024	62.0211	74.2851	79.7787	84.364	78.9872	9.16682	7.66693	5.91992
Plee_gene_11828	44.868	40.9309	38.3742	53.7702	45.8554	42.5062	11.1609	7.4839	7.01941
Plee_gene_11829	22.9033	18.0418	19.1328	22.1003	31.7402	24.8831	7.52472	5.82192	7.2961
Plee_gene_1183	1119.25	974.184	1064.28	433.923	409.142	345.617	477.742	457.978	550.536
Plee_gene_11830	14.5874	17.3837	17.1629	9.44688	8.97385	10.2556	11.701	14.3844	8.67595
Plee_gene_11831	36.908	35.3145	32.7355	4.81667	6.5887	9.56161	10.0228	8.10756	12.7399
Plee_gene_11832	0	6.5264	3.96724	8.61333	1.22731	6.67906	3.20056	1.43075	3.55969
Plee_gene_11833	3.93226	3.16996	4.4962	0.406741	0.927298	0.50464	4.8364	1.62151	0.448257
Plee_gene_11834	2.85406	3.57899	1.81298	1.47608	2.35564	1.83136	0.438786	1.1769	0
Plee_gene_11835	15.6307	16.8008	14.3878	27.3635	24.7241	23.8443	12.5142	11.31	15.5321
Plee_gene_11836	12.4876	20.1336	12.1519	13.8512	14.3794	21.4813	18.014	20.0498	18.8086
Plee_gene_11837	0.504135	0.812811	1.72931	0.469316	1.60494	0.582277	3.48779	1.87098	0.51722
Plee_gene_11839	3.17647	3.13464	2.50485	1.68248	1.51106	2.21395	1.43981	1.42278	1.62946
Plee_gene_1184	8.43424	6.75419	5.68412	29.8469	32.956	33.2891	14.5298	9.1901	10.7735
Plee_gene_11840	39.0834	44.0401	37.5777	5.78938	5.5841	6.74082	105.179	100.013	94.4776
Plee_gene_11841	8.93694	9.79807	13.8974	1.66394	1.5174	1.23866	8.40874	9.95019	9.1689
Plee_gene_11842	140.23	141.307	134.529	21.0149	15.0134	17.302	8.34855	8.49363	8.53823
Plee_gene_11843	275.258	126.799	224.81	256.247	229.506	158.962	326.457	462.131	363.088
Plee_gene_11844	12.7056	9.04636	12.9372	22.5338	21.8484	22.8159	37.7274	28.5677	35.3954
Plee_gene_11846	71.5195	76.0047	69.0273	53.6816	56.3614	14.936	138.763	106.514	153.182
Plee_gene_11847	40.6943	45.3379	40.8666	55.1228	55.0314	54.9236	64.3213	64.4834	63.3685
Plee_gene_11848	353.641	354.825	356.024	19.6456	22.1856	20.3622	62.7523	69.4818	66.1628
Plee_gene_11849	79.6237	69.7105	79.3447	3.56128	3.11547	5.34325	11.9406	13.9773	11.5005
Plee_gene_1185	0	0	0	0	0	0	0	0	0
Plee_gene_11850	3.69776	2.69011	4.7437	15.7006	16.1745	17.917	23.9602	20.5292	19.8015
Plee_gene_11851	305.267	283.628	283.971	85.7367	86.7512	111.154	71.5915	72.968	87.0563
Plee_gene_11852	67.5946	65.5974	66.6226	21.3762	22.844	21.88	16.2831	10.8298	11.779
Plee_gene_11853	250.151	275.102	264.6	66.2529	71.3105	64.3949	29.6315	40.1952	41.2902
Plee_gene_11854	52.7566	0	50.8823	0	66.6764	0	89.069	0	0
Plee_gene_11855	2.23424	59.1967	1.87342	77.2345	3.00318	80.8571	3.29755	98.212	97.6488
Plee_gene_11856	26.447	24.1254	27.2557	26.5641	25.8495	24.7184	34.668	35.7307	30.8821
Plee_gene_11857	43.6293	48.7571	51.3852	34.1662	35.3698	28.7645	41.9731	33.3568	33.6193
Plee_gene_11858	145.737	154.903	148.792	102.65	91.8455	94.8151	126.208	123.369	150.143
Plee_gene_11859	1.51771	1.39034	0.473284	2.82578	4.02643	3.984	15.7501	15.3617	16.3496
Plee_gene_1186	3016.04	3092.83	2809.63	2508.78	2581.13	2461.13	5243.87	5700.7	5370.57
Plee_gene_11860	3.79666	5.90269	3.51427	5.84865	6.04343	6.2123	32.0829	28.4044	30.1878
Plee_gene_11861	17.7629	18.1453	17.8298	2.01968	1.87058	2.03596	0.750476	1.1742	0.278229
Plee_gene_11862	401.986	454.623	462.419	18.3939	17.1458	14.5022	35.5547	44.431	39.1448
Plee_gene_11863	72.8906	80.7954	100.342	3.12496	6.61548	6.09261	2.65412	5.93236	2.95194
Plee_gene_11864	0.854838	0.648586	0.517466	0.936232	0.747056	0.638867	0	0.373238	0.309538
Plee_gene_11866	45.7865	55.8001	53.5849	8.52484	9.14596	13.3764	16.0247	9.66243	13.5398
Plee_gene_11867	45.3531	44.8856	49.9683	12.9969	11.0458	11.7361	10.9733	8.07349	12.3742
Plee_gene_11868	5.01702	7.2144	7.90711	1.51476	2.73393	1.09629	0.750476	0	0
Plee_gene_11869	11.235	4.95981	8.25833	5.60306	2.41287	3.70756	2.03573	0.330921	1.23499
Plee_gene_1187	64.3648	65.4014	65.3133	15.606	12.0793	20.0794	186.424	174.099	177.935
Plee_gene_11870	12.1969	9.76308	10.1337	9.65231	8.30916	8.82016	8.06618	6.25364	7.19468
Plee_gene_11871	0.0588661	0	0	0	0	0	0	0	0
Plee_gene_11872	0	0	0	0.355405	0	0	0	0.472285	0.195841
Plee_gene_11873	247.415	276.141	281.781	114.708	97.3231	100.568	137.038	154.396	160.12
Plee_gene_11874	18.0416	16.4664	16.6164	20.6907	19.8616	19.8507	29.3836	25.7141	26.4492
Plee_gene_11875	16.5325	14.9327	12.8056	13.6199	13.7334	13.7156	23.0478	19.5945	20.4634
Plee_gene_11876	0	0	0	0	0	0	0	0	0
Plee_gene_11878	40.961	34.3413	24.3544	51.8595	48.6832	79.4808	70.279	141.882	102.539
Plee_gene_1188	6.60815	6.51092	4.9906	7.06311	8.74392	7.2084	223.564	214.262	236.074
Plee_gene_11882	30.2255	21.5274	25.8364	23.2206	24.2897	32.538	52.7854	46.4672	55.3966
Plee_gene_11883	7.48302	8.63461	8.72397	11.8835	10.4321	10.1681	33.2954	29.405	22.8812
Plee_gene_11884	18.1149	18.6992	19.9551	21.3882	16.8789	17.0954	28.4274	27.3289	30.5973
Plee_gene_11885	20.0453	22.5984	18.7927	28.8135	28.9328	29.5392	39.3194	26.2229	31.6757
Plee_gene_11886	0	0	0	0	0.200136	0.0544576	0.195718	0.116656	0.145119
Plee_gene_11888	1.24834	1.25792	0.96857	5.81058	6.10314	4.68595	6.23057	5.51535	6.5409
Plee_gene_11889	0.900155	0.64927	1.24594	2.955	2.81541	3.5568	2.16327	2.40296	2.47892
Plee_gene_1189	5.09955	5.06149	3.90974	31.9142	35.7225	31.697	47.3534	38.0338	39.7685
Plee_gene_11890	0.393226	1.26799	0.89924	0.732133	3.33827	3.17923	0.544095	0.486454	0.403432
Plee_gene_11891	28.725	29.3765	28.9649	8.3079	6.90541	7.89172	6.81727	5.52004	5.67475
Plee_gene_11892	1.39962	1.23575	0.304827	2.66794	2.47541	2.38635	0.645537	0.742048	0.410269
Plee_gene_11893	3.50749	3.8133	3.20106	3.59476	3.00499	3.71666	5.56562	5.93139	6.76788
Plee_gene_11894	6.78854	7.21215	6.16857	9.54229	7.76047	8.13502	15.1575	13.1253	13.7296
Plee_gene_11895	0	0	0	0	0	0	0	0	0
Plee_gene_11896	0	0	0	0	0	0	0	0	0
Plee_gene_11897	2.51276	1.49258	1.81461	2.70857	2.10513	2.444	5.85573	3.43571	4.61323
Plee_gene_11898	56.0259	53.4406	57.2967	0.323953	0.738556	1.80867	1.4445	2.79818	0.714038
Plee_gene_11899	6.55376	11.9569	10.2545	18.3033	12.4453	14.7408	50.114	41.3912	43.5281
Plee_gene_1190	37.8759	36.9476	37.9696	27.7917	28.4004	28.1772	101.995	96.8026	102.14
Plee_gene_11900	5.52388	5.01911	5.45967	5.7089	5.36508	6.38009	11.3353	13.03	11.9108
Plee_gene_11901	3.04282	3.01901	3.27848	12.0933	15.1514	11.5572	2.50996	1.44778	2.82162
Plee_gene_11902	20.5944	21.378	19.3545	15.5356	14.8767	16.2671	23.2712	21.8797	22.0863
Plee_gene_11903	35.5415	37.1861	47.556	11.2636	27.284	20.962	16.7414	23.3872	27.9299
Plee_gene_11904	3.1458	1.77518	3.41711	1.46427	2.50371	2.54339	5.00568	4.08621	4.51843
Plee_gene_11905	5.45442	6.81713	5.1247	3.38513	2.15373	2.2953	8.65872	8.73524	9.10974
Plee_gene_11906	105.201	101.686	108.172	103.045	99.4437	106.319	99.633	111.663	125.221
Plee_gene_11907	34.3507	28.4204	32.7137	11.6132	16.9792	12.6334	22.139	19.0667	18.4095
Plee_gene_11908	2.23836	1.75567	1.03759	1.46427	2.18272	1.53721	10.4634	10.1033	9.62029
Plee_gene_11909	13.8785	12.6532	9.4458	8.30572	16.3056	15.4573	25.8331	20.0304	19.663
Plee_gene_1191	43.5893	46.4606	40.7208	46.7663	45.1868	47.7455	47.1114	44.2689	47.6683
Plee_gene_11910	3.32517	2.41362	3.39187	7.64245	7.59897	6.90029	9.75553	7.90274	7.50241
Plee_gene_11911	5.80601	5.63786	6.63869	7.61615	6.86138	8.68726	9.67686	9.63113	8.52892
Plee_gene_11912	3.9989	5.10418	3.81034	4.8085	2.12178	3.84895	9.22195	3.50411	5.81215
Plee_gene_11913	5.24301	10.2143	5.99494	2.0337	2.31825	5.55104	4.23185	3.24302	1.79303
Plee_gene_11914	57.3454	53.313	50.412	50.0568	55.4798	52.127	99.7508	104.108	97.496
Plee_gene_11915	52.728	51.8722	59.2681	62.3977	56.9024	75.352	40.8071	50.8565	50.4289
Plee_gene_11916	24.2838	27.0039	23.4988	18.2016	18.395	16.0711	15.882	13.7358	13.9551
Plee_gene_11917	17.1646	18.743	17.3068	8.71587	8.27945	5.0464	23.7502	22.1993	27.5358
Plee_gene_11918	8.34036	8.0303	8.52006	6.93677	7.04722	7.33809	13.8556	10.156	10.354
Plee_gene_11919	10.8137	9.50989	14.0506	10.982	9.9105	12.4898	7.48131	9.72907	7.06005
Plee_gene_1192	13.8911	6.89123	8.3082	11.1412	11.7928	11.6012	24.5434	21.1502	23.2412
Plee_gene_11920	2.79142	2.5438	3.74684	12.2022	14.0383	9.67227	8.56446	7.05658	7.71999
Plee_gene_11921	23.4297	18.2273	18.5468	12.0497	12.1708	9.84049	19.27	18.6474	21.8525
Plee_gene_11922	0	0	0	0	0	0	0	0	0
Plee_gene_11923	0.0956753	0.154256	0.218793	0	0	0	0	0	0.0981585
Plee_gene_11924	1.76176	2.4428	2.41731	2.23051	2.46781	0.976723	1.26761	1.65638	1.08449
Plee_gene_11925	16.8065	15.1817	14.2152	10.1161	13.6326	15.1038	12.7423	11.6772	13.9831
Plee_gene_11926	6.124	2.59833	0.552812	0.900164	1.71018	1.67524	0.891959	0.996831	1.65341
Plee_gene_11927	0.270568	0.727056	1.34061	17.7156	20.0986	18.8546	3.3694	2.34301	2.68337
Plee_gene_11928	3.3125	2.58421	3.17666	0.596848	1.58749	0.49367	3.992	3.4369	3.5081
Plee_gene_11929	49.8554	57.5769	59.4141	10.5524	10.1128	11.4703	36.3655	31.7684	30.7719
[truncated: 10,800 more rows]
